# Supplementary material for: Equivalent DNA methylation variation between monozygotic co-twins and unrelated individuals reveals universal epigenetic inter-individual dissimilarity
Source: Genome Biol. 2021 Jan 5;22:18. doi: 10.1186/s13059-020-02223-9 (PMC7786996; doi:10.1186/s13059-020-02223-9)
Supplement: Supplementary file 2 — Additional file 2. Supplementary file. [file 13059_2020_2223_MOESM2_ESM.xlsx]

## Sheet: variably methylated CpGs
	CpG
	cg23733394
	cg14156792
	cg24997886
	cg01727431
	cg10146935
	cg02439789
	cg24362661
	cg05505459
	cg03648020
	cg15576492
	cg11200797
	cg12097325
	cg14709479
	cg01511231
	cg18224942
	cg12407057
	cg00078456
	cg18852096
	cg17747265
	cg03396347
	cg18120323
	cg13918804
	cg04315214
	cg12718519
	cg18269141
	cg20300514
	cg26227225
	cg05337761
	cg08200543
	cg01894875
	cg06415891
	cg12085977
	cg24057775
	cg11731671
	cg26426080
	cg00254258
	cg06775523
	cg20768358
	cg17471939
	cg17519938
	cg10510935
	cg20703997
	cg16906964
	cg16512885
	cg26840333
	cg11408632
	cg07015749
	cg15205435
	cg12135344
	cg20800117
	cg09168692
	cg25755851
	cg13457410
	cg19384448
	cg13981325
	cg06193043
	cg23084506
	cg24550112
	cg22386492
	cg24735235
	cg20430773
	cg07781491
	cg11211795
	cg02063695
	cg25196716
	cg24875017
	cg08277548
	cg01904812
	cg24925701
	cg18795169
	cg13786083
	cg19637330
	cg00375983
	cg13935437
	cg12798157
	cg11376198
	cg24593138
	cg18923740
	cg00755546
	cg01010870
	cg22719004
	cg14781605
	cg17974166
	cg19743168
	cg02978140
	cg22077361
	cg04160030
	cg20674490
	cg15622158
	cg11070193
	cg14011486
	cg18634211
	cg14164839
	cg12748890
	cg03750567
	cg00851518
	cg10782019
	cg22034203
	cg25303761
	cg25010788
	cg08847173
	cg07110043
	cg15059804
	cg06182923
	cg26372517
	cg06917450
	cg12548638
	cg09847153
	cg17077180
	cg16585132
	cg18150908
	cg26113488
	cg14667685
	cg15475427
	cg06209491
	cg06885757
	cg11256186
	cg19619028
	cg23762517
	cg25607920
	cg26038582
	cg03884592
	cg15644324
	cg06092502
	cg00102166
	cg22933058
	cg08706567
	cg13393721
	cg22875872
	cg17737314
	cg04131194
	cg15830864
	cg11803389
	cg18564464
	cg03812309
	cg25880954
	cg24090990
	cg06600287
	cg14659662
	cg20245116
	cg03513464
	cg10708189
	cg13443627
	cg17210938
	cg16080552
	cg04863005
	cg16699148
	cg01821018
	cg19813884
	cg09113483
	cg27424906
	cg24082680
	cg22683036
	cg06366791
	cg12075498
	cg03050981
	cg26804772
	cg03935359
	cg22082780
	cg20457732
	cg06853489
	cg26855724
	cg00121533
	cg01077724
	cg02297043
	cg01540595
	cg01066472
	cg00325531
	cg22875332
	cg03433033
	cg17826956
	cg11842367
	cg27046936
	cg07107453
	cg17083209
	cg18562198
	cg17737388
	cg04896168
	cg17420885
	cg21695830
	cg23627354
	cg15718932
	cg22507154
	cg08895590
	cg26052357
	cg25838465
	cg01515515
	cg06442199
	cg08237401
	cg03123541
	cg13557213
	cg26518628
	cg24373253
	cg09408571
	cg06223162
	cg24346905
	cg26015416
	cg00908766
	cg25210835
	cg24467349
	cg12858902
	cg10807101
	cg05929755
	cg15591803
	cg18346412
	cg26875637
	cg05708536
	cg25707805
	cg01778345
	cg16322792
	cg23019889
	cg20449590
	cg00044796
	cg24947451
	cg25862444
	cg24346776
	cg18140268
	cg23206461
	cg13392957
	cg13067553
	cg03242265
	cg03951833
	cg03102494
	cg17476910
	cg12099459
	cg20151401
	cg16661522
	cg22692549
	cg00822399
	cg17598466
	cg06808522
	cg13899935
	cg23106045
	cg21937395
	cg02088197
	cg25066665
	cg09365446
	cg15448220
	cg10589385
	cg05630111
	cg16689481
	cg15025200
	cg23107878
	cg26320663
	cg21280320
	cg26135325
	cg11534293
	cg08477332
	cg02573566
	cg00012362
	cg13946767
	cg11343894
	cg02331910
	cg06419659
	cg07898899
	cg14859874
	cg07911225
	cg03920003
	cg09359103
	cg16680214
	cg04897644
	cg21687740
	cg17134153
	cg10516993
	cg05843457
	cg11177526
	cg17515347
	cg11975397
	cg07417683
	cg15641364
	cg11578532
	cg03441844
	cg23691642
	cg01335180
	cg04094791
	cg27003165
	cg01062020
	cg07175007
	cg00859178
	cg16553119
	cg01427815
	cg24693760
	cg01459453
	cg20598894
	cg03044573
	cg27509823
	cg00321850
	cg17845761
	cg00958927
	cg25104727
	cg26004771
	cg14748380
	cg00864916
	cg27473416
	cg00579423
	cg03058232
	cg22359828
	cg02710296
	cg08787039
	cg22809683
	cg23961843
	cg18131582
	cg11066601
	cg02586212
	cg12725760
	cg13682187
	cg00114966
	cg25306277
	cg06811094
	cg22810423
	cg07138399
	cg13300273
	cg17810781
	cg19815596
	cg09358973
	cg14920846
	cg07599786
	cg00313914
	cg08883485
	cg04811114
	cg26347746
	cg05044291
	cg06825163
	cg21105875
	cg09396704
	cg25683570
	cg04395153
	cg22705746
	cg27387030
	cg13115222
	cg17178900
	cg26354017
	cg14159672
	cg14893161
	cg11965913
	cg07167872
	cg24503407
	cg07157834
	cg25741609
	cg11829608
	cg26407558
	cg10210594
	cg15817705
	cg22029157
	cg21951975
	cg23283495
	cg07107916
	cg23082281
	cg01003599
	cg14576824
	cg08855938
	cg17434154
	cg04411442
	cg07216884
	cg03536711
	cg26603179
	cg05333568
	cg18391209
	cg20799095
	cg27179622
	cg18354264
	cg10327440
	cg24860534
	cg04117972
	cg23173402
	cg08111158
	cg22344745
	cg14789818
	cg20699586
	cg13092405
	cg12623852
	cg10962762
	cg14925024
	cg04850211
	cg20704450
	cg26823666
	cg11336382
	cg00815832
	cg22700015
	cg03784956
	cg10824677
	cg11742688
	cg16517298
	cg03217880
	cg20699340
	cg11825002
	cg07502417
	cg18126320
	cg10324224
	cg18815120
	cg05820241
	cg06935979
	cg00951395
	cg04143909
	cg09119043
	cg23445321
	cg02838825
	cg19269426
	cg22531801
	cg14011070
	cg05338187
	cg09823288
	cg02577267
	cg00081729
	cg24361198
	cg07977614
	cg12691488
	cg24502334
	cg02356786
	cg16908123
	cg09033006
	cg26072254
	cg08886301
	cg25683662
	cg08887025
	cg04798314
	cg07018435
	cg00112952
	cg09259409
	cg17545182
	cg13930544
	cg12754571
	cg12758973
	cg27573991
	cg05767404
	cg02518135
	cg00318631
	cg09506600
	cg08861456
	cg08260406
	cg13354988
	cg14636804
	cg27237671
	cg01479768
	cg20057198
	cg06699195
	cg06791546
	cg16956133
	cg11691429
	cg19441992
	cg11234688
	cg21862353
	cg26094651
	cg05180887
	cg10075506
	cg20846728
	cg20247911
	cg19867917
	cg00835279
	cg17872886
	cg14882966
	cg19052272
	cg00999904
	cg17052675
	cg07307994
	cg12573791
	cg23912081
	cg19570154
	cg21917740
	cg03538480
	cg06153448
	cg06549275
	cg00522231
	cg10881225
	cg25731401
	cg01299579
	cg02584498
	cg21047367
	cg00523161
	cg01430344
	cg04867115
	cg27141850
	cg09074113
	cg05481257
	cg07755735
	cg14780466
	cg12334488
	cg10553204
	cg07021052
	cg04082016
	cg02946570
	cg25035485
	cg00673290
	cg16306978
	cg01051003
	cg20860188
	cg21206147
	cg11023668
	cg01884057
	cg22920501
	cg08067268
	cg16842187
	cg04845466
	cg24768116
	cg12000995
	cg21248554
	cg11618577
	cg01273330
	cg22412747
	cg01412762
	cg19743666
	cg12454169
	cg15652532
	cg11765362
	cg00712943
	cg14260773
	cg04131969
	cg10550416
	cg25727520
	cg07992500
	cg20408276
	cg01583753
	cg12302982
	cg18011517
	cg09840623
	cg14631114
	cg24601559
	cg20563666
	cg14454477
	cg08726338
	cg20201270
	cg11505026
	cg17518825
	cg22587600
	cg09399716
	cg18396357
	cg20062057
	cg20536469
	cg07782112
	cg01286930
	cg23486701
	cg19384241
	cg26748578
	cg19220282
	cg00498211
	cg01751245
	cg26376241
	cg05136724
	cg10835286
	cg23817627
	cg26014723
	cg24334149
	cg20011983
	cg01017244
	cg05890377
	cg20891558
	cg19729930
	cg03292743
	cg24129222
	cg19148731
	cg26175789
	cg14362178
	cg13391675
	cg16865965
	cg19805943
	cg12606911
	cg27481559
	cg19851560
	cg18619039
	cg08446121
	cg06282964
	cg05852568
	cg23100626
	cg07490070
	cg12213414
	cg05043910
	cg00790071
	cg03938978
	cg04062040
	cg07720865
	cg13872005
	cg25428553
	cg22360016
	cg04850045
	cg22022881
	cg27422857
	cg26874229
	cg22878388
	cg02563156
	cg05468156
	cg24751773
	cg25838818
	cg02082929
	cg05310309
	cg03846641
	cg02169857
	cg08570243
	cg03250220
	cg10366439
	cg09982942
	cg21482265
	cg12889195
	cg11763394
	cg21550016
	cg19083407
	cg17445212
	cg23564664
	cg02675527
	cg09704166
	cg22670147
	cg26842423
	cg22762992
	cg06940110
	cg24213669
	cg19263433
	cg06625640
	cg07017331
	cg07412254
	cg23006519
	cg21406402
	cg11455444
	cg25334934
	cg20219891
	cg00637745
	cg13872898
	cg14311362
	cg20012888
	cg26631039
	cg20663365
	cg08687025
	cg01966334
	cg06741367
	cg25223285
	cg03738707
	cg11059159
	cg12948059
	cg11942181
	cg05962382
	cg05903289
	cg09125754
	cg14417784
	cg14902204
	cg04289314
	cg15473092
	cg01331772
	cg26382586
	cg04247717
	cg14161159
	cg11939300
	cg12500956
	cg20242066
	cg19739906
	cg15175143
	cg23302570
	cg24608381
	cg08010094
	cg07336099
	cg02380135
	cg11713727
	cg04758026
	cg07563363
	cg18771570
	cg21992932
	cg09357934
	cg25487775
	cg21211367
	cg00599163
	cg12727138
	cg13854012
	cg11704490
	cg19350270
	cg04319873
	cg07297242
	cg08240917
	cg05703053
	cg15602054
	cg01268571
	cg15059639
	cg05714155
	cg06468108
	cg00568384
	cg03478739
	cg17489939
	cg26754761
	cg17740434
	cg03084983
	cg23363182
	cg24766821
	cg20348746
	cg27211696
	cg19655195
	cg02550950
	cg04657470
	cg03741458
	cg01795955
	cg11556846
	cg23649088
	cg17644776
	cg24930416
	cg09455823
	cg17851604
	cg23320965
	cg02697649
	cg11613003
	cg27638615
	cg03345454
	cg10634136
	cg26853787
	cg11841231
	cg22308949
	cg05348875
	cg14157435
	cg15714846
	cg09368486
	cg19154323
	cg15034848
	cg11463113
	cg23998903
	cg20296298
	cg05894754
	cg20366479
	cg18328334
	cg07616871
	cg25925210
	cg13903421
	cg25242471
	cg16440561
	cg21117965
	cg20509869
	cg00772991
	cg18527574
	cg14280181
	cg03028786
	cg15930703
	cg05293897
	cg17674726
	cg27665808
	cg07929768
	cg11559198
	cg10616776
	cg09552548
	cg11946719
	cg19183395
	cg25298319
	cg14659346
	cg22199969
	cg22276371
	cg00853940
	cg00793935
	cg11007962
	cg14458575
	cg06353069
	cg04365102
	cg20002901
	cg06574296
	cg22532774
	cg00907200
	cg17263013
	cg14580085
	cg08825699
	cg20627572
	cg08444004
	cg03475776
	cg27074582
	cg03568507
	cg12547218
	cg07673080
	cg10639368
	cg05995465
	cg22332049
	cg06471380
	cg07628769
	cg04003871
	cg06476685
	cg17098979
	cg04034577
	cg26718213
	cg05195017
	cg26207766
	cg03455424
	cg00935887
	cg11370814
	cg08144588
	cg14209346
	cg02725398
	cg09876440
	cg16468843
	cg24691167
	cg08996805
	cg07626033
	cg16028117
	cg07357827
	cg07775309
	cg00099295
	cg19876987
	cg25457886
	cg21529591
	cg27104695
	cg16303742
	cg09340198
	cg11643285
	cg23220897
	cg25975856
	cg15693572
	cg23480021
	cg26160218
	cg01794805
	cg13050802
	cg05120113
	cg20130571
	cg05433805
	cg14968361
	cg11235602
	cg02750792
	cg05983061
	cg24050474
	cg13732201
	cg25129124
	cg14768256
	cg00347798
	cg04508804
	cg08033130
	cg19145607
	cg24524379
	cg19668234
	cg00817731
	cg17460445
	cg23352942
	cg02527881
	cg13607709
	cg11594731
	cg20734569
	cg02954987
	cg08234664
	cg05654765
	cg14099457
	cg02938205
	cg12468774
	cg03540175
	cg04264726
	cg01978534
	cg01461718
	cg15335139
	cg24007312
	cg11645453
	cg04865290
	cg15417641
	cg21188533
	cg15798837
	cg24033633
	cg22380007
	cg19630681
	cg14056993
	cg16238336
	cg24757926
	cg04995300
	cg17646820
	cg16629288
	cg13026730
	cg03457142
	cg02995710
	cg24363020
	cg03847932
	cg20540428
	cg21735741
	cg02466830
	cg08350549
	cg16975614
	cg15507901
	cg08817540
	cg24769830
	cg14703454
	cg05163071
	cg00487142
	cg25711003
	cg08979515
	cg21206816
	cg03352173
	cg18753928
	cg10517650
	cg01814130
	cg21790991
	cg07733481
	cg04915618
	cg05084668
	cg08344181
	cg15145296
	cg15490784
	cg18026197
	cg27423959
	cg03255953
	cg06705862
	cg08048268
	cg16414030
	cg04900941
	cg01342115
	cg25646708
	cg15709065
	cg22156842
	cg21827317
	cg12473849
	cg11885357
	cg00492055
	cg21513826
	cg06508738
	cg08849628
	cg20824294
	cg14574489
	cg15726045
	cg24790788
	cg02802029
	cg15287443
	cg14866567
	cg03680873
	cg08124030
	cg25117092
	cg11046673
	cg05094216
	cg00472710
	cg16780454
	cg14741143
	cg15697575
	cg23553912
	cg25620760
	cg12354192
	cg12789884
	cg01438868
	cg07266910
	cg00862290
	cg16213028
	cg10585661
	cg01292810
	cg02931642
	cg04400533
	cg04483101
	cg21723486
	cg01353941
	cg17611045
	cg14463292
	cg07620573
	cg25702651
	cg23159337
	cg24935598
	cg10781513
	cg25548594
	cg26767081
	cg02909206
	cg01152897
	cg06277638
	cg27353899
	cg13752114
	cg18918831
	cg18713687
	cg07341007
	cg01310397
	cg16566943
	cg15729578
	cg01079515
	cg01797371
	cg20917491
	cg00555438
	cg23245007
	cg15270235
	cg05542785
	cg07277038
	cg00936626
	cg19280206
	cg18522231
	cg05547895
	cg24337025
	cg11488033
	cg18025886
	cg15727583
	cg12594803
	cg16789230
	cg12717203
	cg10197305
	cg23880736
	cg26095395
	cg26693817
	cg27149937
	cg01132407
	cg15201545
	cg13941682
	cg10864200
	cg00614959
	cg20814179
	cg08222618
	cg07007312
	cg22718636
	cg20456258
	cg08948841
	cg15586393
	cg12012426
	cg05618934
	cg25034424
	cg08835755
	cg27311590
	cg10135260
	cg14964336
	cg04300684
	cg15931850
	cg18071071
	cg03393996
	cg27207756
	cg24119469
	cg10622551
	cg03137131
	cg09884451
	cg13688770
	cg27239842
	cg08330972
	cg14029686
	cg22198044
	cg08822227
	cg07991621
	cg06421590
	cg08817983
	cg23495837
	cg17511472
	cg25216704
	cg00752263
	cg06582266
	cg08644045
	cg16415104
	cg04857395
	cg10277872
	cg25664381
	cg23139982
	cg26943120
	cg20793532
	cg09362608
	cg24881973
	cg06034203
	cg20729813
	cg12716837
	cg19473989
	cg13534536
	cg27208536
	cg15191795
	cg00071950
	cg11266682
	cg23109323
	cg15175162
	cg00555420
	cg26689483
	cg04450456
	cg15017067
	cg12253071
	cg11612852
	cg18099096
	cg27462975
	cg11037576
	cg06759629
	cg19312667
	cg02428792
	cg26262055
	cg25352940
	cg05897210
	cg20011360
	cg02198513
	cg07700233
	cg25940248
	cg13732582
	cg26137103
	cg25243082
	cg03870448
	cg18779296
	cg13587180
	cg11065575
	cg16332065
	cg22324939
	cg03469082
	cg13469425
	cg21521518
	cg00791764
	cg11143953
	cg25064395
	cg09978860
	cg13547725
	cg19978674
	cg25456368
	cg00019495
	cg06771126
	cg26986681
	cg13210763
	cg16201418
	cg04118610
	cg07952421
	cg19045700
	cg21266330
	cg04008252
	cg20289913
	cg15158783
	cg21043213
	cg16072462
	cg15398841
	cg02530824
	cg06834998
	cg05509609
	cg24796651
	cg20311846
	cg27417997
	cg12314730
	cg27111250
	cg27639662
	cg05452645
	cg06373870
	cg03463411
	cg04235768
	cg26299084
	cg06307913
	cg27242132
	cg04214966
	cg01882498
	cg02847897
	cg21593676
	cg01966878
	cg03676636
	cg17366294
	cg05468953
	cg15204036
	cg16931969
	cg07870920
	cg18728025
	cg11979875
	cg06713675
	cg23574427
	cg20893919
	cg07674022
	cg01723706
	cg24312680
	cg16301894
	cg24019078
	cg13056653
	cg02524475
	cg14873022
	cg01609139
	cg22103164
	cg00137234
	cg02140579
	cg05493407
	cg13023646
	cg25219188
	cg11955878
	cg01084566
	cg09976051
	cg17715141
	cg04638710
	cg03209412
	cg20639618
	cg12524338
	cg04181038
	cg09768983
	cg01278041
	cg22440848
	cg26678138
	cg22078781
	cg01091514
	cg14577707
	cg06669374
	cg06737308
	cg14016257
	cg23761017
	cg26741686
	cg12309668
	cg01933073
	cg13921444
	cg04348265
	cg24794857
	cg09526685
	cg27420889
	cg16786756
	cg21004358
	cg09690449
	cg24716416
	cg11331717
	cg23427912
	cg14804593
	cg27049827
	cg16181718
	cg25886683
	cg08573926
	cg06802630
	cg07599136
	cg21159260
	cg11083715
	cg22689016
	cg23206463
	cg22879098
	cg03877420
	cg16163535
	cg14596589
	cg13592947
	cg12876533
	cg11629812
	cg02287371
	cg05867884
	cg15179011
	cg03988700
	cg16614020
	cg26472636
	cg08422420
	cg19969650
	cg12884551
	cg15671317
	cg06904356
	cg26840437
	cg15595755
	cg04156016
	cg14773178
	cg07747251
	cg10534938
	cg19770292
	cg05184729
	cg08285289
	cg05700724
	cg11329678
	cg11230940
	cg06976144
	cg10463207
	cg24975649
	cg17054060
	cg10857441
	cg17298925
	cg05598727
	cg23522872
	cg21777508
	cg02107279
	cg23479922
	cg09169455
	cg22054885
	cg02444433
	cg22079902
	cg01667892
	cg18294646
	cg18921954
	cg12427317
	cg01550017
	cg11206167
	cg01025774
	cg21587238
	cg11382082
	cg19459207
	cg18106582
	cg14972155
	cg07539121
	cg17335387
	cg16151494
	cg10938600
	cg21878650
	cg10185424
	cg11553311
	cg22024931
	cg14877718
	cg02573091
	cg19683494
	cg27631597
	cg14714391
	cg24853438
	cg16293892
	cg09660878
	cg25438517
	cg11012412
	cg19590578
	cg02359712
	cg04286455
	cg00611789
	cg10257870
	cg09655403
	cg04154027
	cg23279355
	cg20942286
	cg14711743
	cg17330048
	cg15871215
	cg11285496
	cg12199221
	cg16102102
	cg15221739
	cg00335715
	cg18783429
	cg03885343
	cg17598923
	cg05545777
	cg18665594
	cg10455971
	cg12197752
	cg02976617
	cg13665998
	cg07655627
	cg24899558
	cg17248924
	cg11641395
	cg06429214
	cg19526166
	cg08759041
	cg04974775
	cg17519280
	cg07837187
	cg05256605
	cg12580445
	cg15111469
	cg02601475
	cg15720112
	cg25476565
	cg14340928
	cg02304092
	cg19552640
	cg02762363
	cg04431054
	cg25555059
	cg15574301
	cg00255919
	cg08333606
	cg19031085
	cg11852404
	cg00308130
	cg15837280
	cg07158503
	cg04515200
	cg13581155
	cg11978884
	cg11608150
	cg06478886
	cg04481923
	cg18678645
	cg06536614
	cg26328633
	cg25340688
	cg26896946
	cg00124993
	cg16615357
	cg18797653
	cg10535132
	cg01742263
	cg08220120
	cg08720517
	cg03466083
	cg05457480
	cg23910413
	cg03378599
	cg06683094
	cg08835099
	cg02560085
	cg09936799
	cg19976449
	cg23500924
	cg23918315
	cg26476502
	cg06048354
	cg11347033
	cg25205438
	cg24120669
	cg23596123
	cg08967338
	cg22190023
	cg03780733
	cg17735593
	cg13283199
	cg25026992
	cg18668511
	cg25340050
	cg26569309
	cg01274907
	cg05852276
	cg24127414
	cg15548198
	cg17007628
	cg09816420
	cg06897442
	cg19689427
	cg17760318
	cg22056094
	cg01418385
	cg18781988
	cg11236452
	cg01561869
	cg16574737
	cg01575930
	cg27079776
	cg24996161
	cg04773864
	cg17227466
	cg04160343
	cg00758915
	cg07524997
	cg02707176
	cg16316394
	cg17303540
	cg08155325
	cg05494467
	cg15672022
	cg08330435
	cg02760293
	cg18129178
	cg03370704
	cg11503274
	cg08747963
	cg12924095
	cg07181209
	cg07371521
	cg05662444
	cg06200339
	cg07464716
	cg00594129
	cg04248271
	cg02884181
	cg13011109
	cg01579024
	cg02091185
	cg11620716
	cg07871442
	cg10881242
	cg01354046
	cg12959820
	cg10602537
	cg27306777
	cg15618908
	cg18693985
	cg16268165
	cg23476877
	cg19731612
	cg17493885
	cg18121224
	cg06060754
	cg16006841
	cg08871495
	cg02087079
	cg17444747
	cg02599361
	cg11303630
	cg19626725
	cg00080972
	cg09060608
	cg05457628
	cg22764044
	cg26516362
	cg13016797
	cg10899547
	cg02567769
	cg14544666
	cg23221052
	cg13944838
	cg23248424
	cg02891314
	cg03671052
	cg00299286
	cg00533202
	cg14578009
	cg19843353
	cg07332563
	cg03395511
	cg15383120
	cg18110333
	cg05064044
	cg11235426
	cg01516881
	cg26220725
	cg18120979
	cg09806625
	cg26889659
	cg04964883
	cg19137348
	cg27095915
	cg06031268
	cg00101728
	cg05082466
	cg20867963
	cg16421157
	cg24920126
	cg10563109
	cg06612196
	cg25676166
	cg02096172
	cg24647820
	cg17204113
	cg09548084
	cg12178445
	cg20128323
	cg16613240
	cg23049448
	cg25250968
	cg27565517
	cg02206980
	cg12078157
	cg03464017
	cg25478114
	cg24428877
	cg04135377
	cg10482057
	cg16906346
	cg08818610
	cg06657721
	cg18357371
	cg03264133
	cg12310025
	cg03517284
	cg02612650
	cg03181300
	cg11342453
	cg26092675
	cg13736514
	cg14345882
	cg07011110
	cg09817162
	cg10279314
	cg09395805
	cg25426208
	cg26533311
	cg27341636
	cg26090062
	cg05557233
	cg17553149
	cg13348458
	cg06168204
	cg10507304
	cg09508730
	cg01247537
	cg09156207
	cg11517269
	cg12623302
	cg23281280
	cg03350138
	cg01792601
	cg26968378
	cg12584458
	cg15747825
	cg04645150
	cg27535677
	cg22497095
	cg26865747
	cg13565129
	cg14654363
	cg12763978
	cg23250574
	cg22452837
	cg10582608
	cg24867279
	cg10919664
	cg08873424
	cg25133685
	cg23584176
	cg08065408
	cg19022254
	cg16118803
	cg03147503
	cg12463578
	cg11747594
	cg15708526
	cg07134666
	cg16885113
	cg03449857
	cg15570656
	cg02157626
	cg11768167
	cg18280909
	cg24389386
	cg11406274
	cg15671450
	cg23681866
	cg26121931
	cg24838316
	cg10018004
	cg07792871
	cg03343571
	cg18327128
	cg15951466
	cg27342919
	cg08222513
	cg27282900
	cg24847621
	cg05701418
	cg27020253
	cg04679849
	cg01316659
	cg11491998
	cg09289820
	cg20802826
	cg27154651
	cg07187855
	cg09965419
	cg17091577
	cg16958594
	cg15978899
	cg17857094
	cg06321045
	cg26504835
	cg22291762
	cg24427850
	cg23252259
	cg14036627
	cg11811828
	cg13872627
	cg05857999
	cg02389040
	cg02304584
	cg18264486
	cg18576957
	cg08624648
	cg02169713
	cg20435535
	cg25769566
	cg13740929
	cg04567302
	cg07363637
	cg24707219
	cg02989255
	cg01337207
	cg26266427
	cg07524919
	cg27387193
	cg08516507
	cg01992382
	cg16834823
	cg10890302
	cg10923662
	cg24882324
	cg12694372
	cg15265085
	cg08650890
	cg09715059
	cg24640182
	cg14704780
	cg20636526
	cg06871764
	cg23732629
	cg09139047
	cg12296550
	cg14255617
	cg07180897
	cg09739413
	cg07156249
	cg16853860
	cg19053046
	cg25045942
	cg10850215
	cg16055526
	cg00526843
	cg03943025
	cg17833071
	cg12397463
	cg02609733
	cg14419102
	cg26083458
	cg04329454
	cg01035815
	cg10666916
	cg04502706
	cg10072237
	cg12439232
	cg08421934
	cg17762073
	cg17674042
	cg00116315
	cg24425727
	cg23492779
	cg16773067
	cg25019722
	cg01843034
	cg08126542
	cg02267270
	cg00807871
	cg20053110
	cg24796644
	cg26720545
	cg18821972
	cg08985785
	cg00012638
	cg10871120
	cg04346459
	cg06363485
	cg18315060
	cg00982521
	cg01856384
	cg00049595
	cg24815792
	cg20290983
	cg04842962
	cg05496603
	cg03498886
	cg01946401
	cg14691497
	cg09140531
	cg14997592
	cg04595372
	cg25390787
	cg26715042
	cg08942800
	cg01076129
	cg12440062
	cg21710255
	cg16523850
	cg24573321
	cg25142479
	cg09513416
	cg03318695
	cg00201779
	cg01394339
	cg02931604
	cg08124399
	cg22322277
	cg06809298
	cg25716013
	cg10606698
	cg18729664
	cg08642342
	cg05283184
	cg02841199
	cg10908869
	cg08355045
	cg18625538
	cg13164087
	cg23656083
	cg18477569
	cg22092014
	cg13345255
	cg00407329
	cg25437304
	cg21721718
	cg15676707
	cg09187505
	cg17624536
	cg02270332
	cg25323841
	cg07086945
	cg16075940
	cg01431340
	cg16655765
	cg13266496
	cg19196401
	cg00083206
	cg02872426
	cg06413398
	cg00804078
	cg07164639
	cg26846943
	cg15500907
	cg14419141
	cg11045746
	cg20376953
	cg21191810
	cg20390711
	cg14079463
	cg17829936
	cg23878264
	cg07095347
	cg25075347
	cg22855968
	cg22676075
	cg18685455
	cg07185983
	cg25399239
	cg00182893
	cg24154271
	cg15052665
	cg03128060
	cg00933542
	cg06030274
	cg15892964
	cg18745416
	cg08161546
	cg22157087
	cg04063345
	cg15626350
	cg10433043
	cg04671145
	cg12046602
	cg02662417
	cg23603995
	cg10378795
	cg18419358
	cg12002139
	cg06096446
	cg01207473
	cg15166039
	cg26873880
	cg27503950
	cg06131755
	cg25736982
	cg27247736
	cg21457401
	cg15829665
	cg19643109
	cg21351392
	cg10735454
	cg21926612
	cg07343445
	cg22702351
	cg03600259
	cg10464773
	cg23054456
	cg06388363
	cg17537347
	cg18132363
	cg22141696
	cg21749424
	cg19251564
	cg01988136
	cg08481967
	cg00271210
	cg20486651
	cg05573767
	cg19851574
	cg25258033
	cg02524205
	cg16338365
	cg00088688
	cg11893552
	cg17610333
	cg22001483
	cg01797450
	cg05733780
	cg24246628
	cg08476511
	cg14316629
	cg09214616
	cg20992785
	cg17172308
	cg06581201
	cg17587456
	cg03101413
	cg05621218
	cg17323040
	cg06119452
	cg26850117
	cg17426568
	cg17529386
	cg13824877
	cg07223240
	cg10173649
	cg03881738
	cg00893488
	cg12709009
	cg19888017
	cg03775991
	cg00084338
	cg27246129
	cg15931921
	cg18217622
	cg15279541
	cg01156747
	cg23605961
	cg11064039
	cg06242242
	cg05357209
	cg15782153
	cg00475322
	cg18664596
	cg25612754
	cg19665696
	cg06589239
	cg12575883
	cg02099474
	cg00431813
	cg24642844
	cg26224354
	cg20603222
	cg19054158
	cg23187316
	cg16145915
	cg03188948
	cg18402987
	cg23708337
	cg17541715
	cg26875135
	cg15641398
	cg15679892
	cg11715858
	cg17736526
	cg03110795
	cg04631458
	cg18705808
	cg04633141
	cg14688662
	cg26402169
	cg25814293
	cg11601967
	cg21728101
	cg13798585
	cg12017631
	cg08240539
	cg08027265
	cg12823233
	cg24375364
	cg23627948
	cg19346786
	cg15247329
	cg00947599
	cg09658497
	cg18446336
	cg19214707
	cg18924229
	cg05455729
	cg21248987
	cg13153353
	cg24441899
	cg18933685
	cg18271789
	cg08799816
	cg02918557
	cg11420883
	cg04961235
	cg02276823
	cg24626554
	cg18848287
	cg15572235
	cg23549902
	cg26660312
	cg09203501
	cg00393985
	cg01418527
	cg19149522
	cg06484146
	cg20607287
	cg03579179
	cg19272540
	cg11417025
	cg07220448
	cg06363129
	cg13864794
	cg09185587
	cg16448636
	cg08701183
	cg01238669
	cg05265849
	cg14762436
	cg08822075
	cg08941355
	cg07659054
	cg18805066
	cg00106345
	cg17485838
	cg02225599
	cg22997113
	cg04317399
	cg07317062
	cg19142026
	cg11410718
	cg17457637
	cg08657492
	cg04321618
	cg14359292
	cg25952581
	cg24169822
	cg05076221
	cg23936031
	cg25866143
	cg09549073
	cg01370449
	cg04863892
	cg19759481
	cg12128839
	cg02916332
	cg17569124
	cg02005600
	cg20517050
	cg26023912
	cg14882265
	cg17432857
	cg03226887
	cg00901138
	cg21429551
	cg03068497
	cg16875104
	cg01353448
	cg19763428
	cg13207630
	cg27532318
	cg27511599
	cg26905768
	cg10413224
	cg15754660
	cg13068698
	cg08837626
	cg15181598
	cg00739278
	cg15212455
	cg20302533
	cg08835956
	cg10621924
	cg21665744
	cg13264672
	cg14188774
	cg04816171
	cg07673020
	cg25724260
	cg23786580
	cg02964324
	cg12894711
	cg23616741
	cg09933329
	cg12803068
	cg05425699
	cg24828620
	cg17727071
	cg07537562
	cg08767820
	cg16921727
	cg01042465
	cg00945507
	cg00050402
	cg13881108
	cg11002686
	cg25966908
	cg03014829
	cg10895875
	cg01285926
	cg10135877
[truncated: 2,653 more rows]

## Sheet: evCpGs (Blood)
	CpG
	cg18269141
	cg06415891
	cg24550112
	cg00375983
	cg04160030
	cg26372517
	cg12548638
	cg19619028
	cg22875872
	cg17737314
	cg06600287
	cg03050981
	cg13557213
	cg26015416
	cg05630111
	cg16689481
	cg10516993
	cg17515347
	cg03044573
	cg22359828
	cg13300273
	cg21105875
	cg25741609
	cg01003599
	cg14576824
	cg04411442
	cg20799095
	cg14925024
	cg03784956
	cg09823288
	cg00081729
	cg20247911
	cg19570154
	cg21047367
	cg02946570
	cg01051003
	cg20860188
	cg08067268
	cg16842187
	cg10550416
	cg14631114
	cg05136724
	cg19851560
	cg08446121
	cg00790071
	cg07720865
	cg05310309
	cg26631039
	cg11713727
	cg17489939
	cg24930416
	cg16468843
	cg23480021
	cg25129124
	cg13607709
	cg02938205
	cg14056993
	cg00487142
	cg12473849
	cg00492055
	cg06508738
	cg08849628
	cg15726045
	cg15287443
	cg14866567
	cg11046673
	cg25620760
	cg05618934
	cg15931850
	cg25216704
	cg11612852
	cg25352940
	cg11143953
	cg25064395
	cg24796651
	cg04214966
	cg02847897
	cg21593676
	cg15204036
	cg11979875
	cg24312680
	cg22078781
	cg24716416
	cg16181718
	cg22689016
	cg15179011
	cg12884551
	cg05184729
	cg23479922
	cg14711743
	cg12197752
	cg24899558
	cg04974775
	cg23910413
	cg06683094
	cg19976449
	cg06048354
	cg25205438
	cg24120669
	cg08967338
	cg17735593
	cg26569309
	cg24127414
	cg09816420
	cg18781988
	cg01561869
	cg01575930
	cg27079776
	cg04773864
	cg05494467
	cg00594129
	cg02884181
	cg16268165
	cg03671052
	cg04964883
	cg19137348
	cg17204113
	cg27341636
	cg01247537
	cg01792601
	cg15747825
	cg19022254
	cg11768167
	cg23732629
	cg00526843
	cg01035815
	cg17762073
	cg14691497
	cg21710255
	cg25142479
	cg00201779
	cg10606698
	cg10908869
	cg18625538
	cg13164087
	cg13345255
	cg25323841
	cg15500907
	cg23878264
	cg22855968
	cg24154271
	cg18745416
	cg04671145
	cg10735454
	cg08481967
	cg19851574
	cg17587456
	cg03110795
	cg08240539
	cg24626554
	cg18848287
	cg09203501
	cg08822075
	cg20517050
	cg17432857
	cg26905768
	cg10413224
	cg13068698
	cg08837626
	cg24828620
	cg17654585
	cg01646795
	cg18409649
	cg01696605
	cg02413092
	cg00841760
	cg11737172
	cg08174789
	cg03593471
	cg00318347
	cg23638042
	cg04520078
	cg00921309
	cg17761419
	cg08245578
	cg16406186
	cg14660676
	cg03566001
	cg17001448
	cg22398259
	cg09754549
	cg13967908
	cg14391907
	cg01355108
	cg25952247
	cg11128045
	cg13185377
	cg17379932
	cg14429209
	cg20212940
	cg24892069
	cg10430941
	cg12848457
	cg22705835
	cg12353636
	cg09217157
	cg23245905
	cg12662887
	cg11005552
	cg02721176
	cg16121765
	cg07119315
	cg16486109
	cg14909179
	cg11717189
	cg11812625
	cg22062068
	cg07241909
	cg00589305
	cg02565993
	cg18265608
	cg07104919
	cg18594701
	cg19307003
	cg24731731
	cg04518186
	cg26796873
	cg26916936
	cg11957400
	cg05163329
	cg01443755
	cg17347348
	cg07968760
	cg16370398
	cg08425810
	cg23788418
	cg21272279
	cg10866060
	cg03557725
	cg07251046
	cg20681948
	cg23699926
	cg01061553
	cg08254200
	cg11246938
	cg23830810
	cg02531227
	cg03042692
	cg05215994
	cg16991589
	cg18200810
	cg21690450
	cg25849642
	cg07911664
	cg20256375
	cg01671212
	cg00828721
	cg26119877
	cg10528576
	cg13897914
	cg21670987
	cg03454639
	cg22952142
	cg00639615
	cg24317086
	cg20853889
	cg02467858
	cg04938149
	cg03319082
	cg03655684
	cg09300795
	cg06578342
	cg04862340
	cg06271387
	cg01750261
	cg09552652
	cg01304080
	cg10088460
	cg09898059
	cg09436545
	cg04215511
	cg01093138
	cg00021600
	cg05476521
	cg03743205
	cg25513659
	cg16810621
	cg03029975
	cg05210606
	cg03745383
	cg22361859
	cg14399930
	cg05487134
	cg24881289
	cg00545916
	cg21049501
	cg20797905
	cg17652174
	cg22264898
	cg21050234
	cg23544223
	cg21026022
	cg22151773
	cg12555907
	cg23825213
	cg23518439
	cg24340935
	cg12272488
	cg10372770
	cg06307939
	cg03233940
	cg25757140
	cg14218481
	cg15135657
	cg02993606
	cg14741691
	cg23332335
	cg06503306
	cg22676212
	cg04988514
	cg26362197
	cg25261547
	cg07809484
	cg18568930
	cg03562414
	cg09547119
	cg27002247
	cg14889658
	cg08095654
	cg18521743
	cg14721981
	cg08292485
	cg20747455
	cg07869907
	cg20553766
	cg25983380
	cg20187011
	cg20548231
	cg11260046
	cg26394940
	cg11153400
	cg11821795
	cg25665606

## Sheet: replicated evCpGs (Blood + AT)
	CpG
	cg24550112
	cg00375983
	cg12548638
	cg26015416
	cg05630111
	cg10516993
	cg22359828
	cg01003599
	cg00081729
	cg21047367
	cg02946570
	cg16842187
	cg08446121
	cg05310309
	cg11713727
	cg24930416
	cg25129124
	cg14056993
	cg12473849
	cg06508738
	cg08849628
	cg15287443
	cg05618934
	cg11612852
	cg25064395
	cg24796651
	cg02847897
	cg15204036
	cg24312680
	cg22078781
	cg24716416
	cg16181718
	cg22689016
	cg15179011
	cg12884551
	cg12197752
	cg23910413
	cg06683094
	cg19976449
	cg06048354
	cg25205438
	cg24120669
	cg08967338
	cg17735593
	cg26569309
	cg09816420
	cg01575930
	cg27079776
	cg04773864
	cg02884181
	cg16268165
	cg27341636
	cg01247537
	cg15747825
	cg00526843
	cg21710255
	cg25142479
	cg00201779
	cg10908869
	cg18625538
	cg13164087
	cg13345255
	cg24626554
	cg18848287
	cg09203501
	cg20517050
	cg17432857
	cg10413224
	cg08837626
	cg24828620
	cg01646795
	cg18409649
	cg01696605
	cg00318347
	cg23638042
	cg04520078
	cg00921309
	cg16406186
	cg09754549
	cg14391907
	cg01355108
	cg13185377
	cg17379932
	cg14429209
	cg23245905
	cg02721176
	cg16121765
	cg07119315
	cg11717189
	cg22062068
	cg07241909
	cg07104919
	cg18594701
	cg24731731
	cg26796873
	cg11957400
	cg05163329
	cg17347348
	cg16370398
	cg08425810
	cg23788418
	cg21272279
	cg03557725
	cg20681948
	cg08254200
	cg11246938
	cg02531227
	cg03042692
	cg16991589
	cg25849642
	cg01671212
	cg00828721
	cg10528576
	cg03454639
	cg22952142
	cg00639615
	cg04938149
	cg03319082
	cg04862340
	cg06271387
	cg09552652
	cg01304080
	cg10088460
	cg09436545
	cg04215511
	cg05476521
	cg16810621
	cg03029975
	cg05487134
	cg24881289
	cg21049501
	cg20797905
	cg17652174
	cg22151773
	cg23825213
	cg24340935
	cg12272488
	cg10372770
	cg03233940
	cg25757140
	cg14218481
	cg15135657
	cg14741691
	cg23332335
	cg06503306
	cg04988514
	cg08095654
	cg20747455
	cg07869907
	cg20553766
	cg25983380
	cg20548231
	cg11821795
	cg25665606

## Sheet: Statistics
		E-risk			MuTHER/TwinsUK	Population dataset
	CpG	Mean methylation (E-risk)	P-value (discovery blood)	Percentage of significant unrelated matching	P-value (replication adipose)	p-value age association	p-value age heteroscedasticity
	cg18269141	0.58286	2.89023e-09	18	2.94109e-16	7.88788e-06	2.68452e-09
	cg06415891	0.722351	3.25443e-06	0	5.74737e-24	0.112582	6.68354e-05
	cg24550112	0.280165	7.01642e-12	48	2.31501e-09	0.0153263	0.00619004
	cg00375983	0.641558	3.0038e-11	56	8.41876e-12	1.84551e-06	3.79145e-09
	cg04160030	0.682525	8.9161e-08	10	0.00259986	0.144108	0.00426729
	cg26372517	0.260251	3.44423e-07	4	3.91809e-16	9.35307e-51	0.126555
	cg12548638	0.469457	5.4908e-16	99	3.57105e-10	3.78509e-08	0.00914706
	cg19619028	0.529238	4.67799e-09	21	2.06232e-13	0.0262033	0.615332
	cg22875872	0.417944	3.65514e-06	3	2.41741e-10	0.475324	8.52517e-10
	cg17737314	0.359289	4.7068e-11	73	2.94246e-11	3.10172e-36	0.216453
	cg06600287	0.674391	2.06988e-13	57	6.88348e-15	0.729578	0.281058
	cg03050981	0.658312	4.40429e-14	78	1.51526e-12	1.28364e-18	0.842446
	cg13557213	0.670798	2.4588e-11	31	6.24689e-11	1.14121e-16	0.00856174
	cg26015416	0.271497	2.92641e-06	3	3.9476e-13	8.29302e-07	1.36962e-07
	cg05630111	0.57723	2.56293e-07	1	1.07651e-09	0.000141425	2.4826e-07
	cg16689481	0.330292	1.88222e-06	0	3.05148e-13	1.7493e-09	0.228209
	cg10516993	0.614557	6.80322e-10	21	1.47985e-05	0.0212677	3.4796e-05
	cg17515347	0.568892	5.34822e-09	22	9.3576e-21	8.18871e-12	0.837514
	cg03044573	0.476141	1.28625e-12	84	1.61315e-11	3.18327e-24	0.448977
	cg22359828	0.489181	7.69457e-11	41	1.10618e-12	0.37673	2.44546e-05
	cg13300273	0.319574	5.58015e-15	100	1.73799e-17	1.45455e-96	0.00707368
	cg21105875	0.724013	2.14793e-11	41	0.052735	0.953281	0.639817
	cg25741609	0.509572	7.62693e-08	7	1.26039e-17	0.375276	0.171581
	cg01003599	0.561304	3.59797e-12	81	2.78036e-15	0.405431	4.78343e-10
	cg14576824	0.414556	4.67125e-06	0	1.62147e-17	7.73923e-05	1.25683e-08
	cg04411442	0.65724	2.34135e-11	17	2.81921e-22	7.73616e-08	0.000650752
	cg20799095	0.701596	1.3388e-06	3	2.22145e-13	0.311307	0.326475
	cg14925024	0.615554	2.40394e-10	31	6.44514e-16	5.83733e-14	2.11826e-09
	cg03784956	0.714583	3.72943e-06	3	2.49359e-10	3.36882e-06	0.0903172
	cg09823288	0.563009	1.70005e-08	9	6.31332e-17	1.95541e-10	0.75197
	cg00081729	0.615875	2.66949e-07	7	4.81112e-06	5.42818e-08	0.000602078
	cg20247911	0.469974	3.06683e-06	1	1.54042e-13	2.85297e-22	0.00191804
	cg19570154	0.336081	1.87219e-08	15	1.20402e-13	4.41044e-15	1.92124e-06
	cg21047367	0.716417	5.01756e-14	80	1.37974e-10	1.90518e-07	0.000991666
	cg02946570	0.578859	8.39518e-14	90	6.31689e-08	0.00176483	3.06463e-05
	cg01051003	0.589382	3.61449e-08	4	1.96387e-19	0.619796	0.221804
	cg20860188	0.674222	6.35503e-11	38	1.00909e-10	1.88417e-05	0.00153119
	cg08067268	0.250413	1.30935e-16	82	8.8041e-30	0.189779	0.716009
	cg16842187	0.493475	5.57987e-13	90	5.39703e-06	0.00141277	0.0115233
	cg10550416	0.500785	2.66204e-09	18	1.81645e-19	4.85304e-33	0.533343
	cg14631114	0.759056	6.3704e-08	4	1.82485e-14	0.000191219	0.957527
	cg05136724	0.673909	1.6669e-20	100	3.37081e-08	3.6926e-06	0.00905738
	cg19851560	0.579935	4.96972e-07	10	2.94414e-10	4.55131e-06	0.123743
	cg08446121	0.550589	3.95612e-11	68	4.45363e-07	0.256205	0.000219734
	cg00790071	0.420492	6.86491e-08	1	4.64351e-23	3.60611e-16	0.666421
	cg07720865	0.569198	7.2834e-09	18	2.48477e-12	0.0441354	0.299824
	cg05310309	0.590056	1.58349e-12	72	1.84088e-08	5.87882e-10	0.152756
	cg26631039	0.314076	4.80017e-06	1	2.78594e-30	4.77394e-06	0.0174632
	cg11713727	0.333451	1.61278e-14	93	3.6366e-07	3.90213e-05	4.55885e-11
	cg17489939	0.543647	1.09005e-13	88	9.02213e-12	2.15561e-05	1.65091e-08
	cg24930416	0.466166	2.71098e-07	17	9.85937e-07	2.27718e-15	0.00354201
	cg16468843	0.730701	6.45033e-10	22	0.0451116	0.000723151	7.85519e-08
	cg23480021	0.732091	3.11728e-08	4	2.32568e-13	3.9996e-50	2.05632e-08
	cg25129124	0.524404	1.00152e-05	0	1.05952e-10	0.159238	4.76794e-09
	cg13607709	0.21014	7.66297e-06	0	3.59574e-12	0.118594	0.0542935
	cg02938205	0.529692	6.2948e-09	13	2.76691e-20	9.17385e-20	0.0523787
	cg14056993	0.30734	6.57962e-11	57	5.59952e-06	4.31596e-06	2.9647e-10
	cg00487142	0.501827	1.65667e-07	8	5.89184e-18	0.000519978	1.437e-11
	cg12473849	0.666967	8.33276e-06	0	1.8153e-12	1.00766e-34	0.00436544
	cg00492055	0.755304	2.76202e-08	1	1.05649e-18	0.691822	0.00276182
	cg06508738	0.607233	3.36031e-07	5	3.00295e-06	7.64807e-08	8.69956e-08
	cg08849628	0.616464	2.27229e-12	61	2.9897e-05	0.000693804	0.00176477
	cg15726045	0.706099	5.79097e-06	2	0.417307	3.8106e-06	0.363361
	cg15287443	0.553464	4.69183e-11	64	9.59687e-10	0.00242298	5.72698e-05
	cg14866567	0.773772	5.57017e-06	0	1.21842e-30	0.00149245	0.000305622
	cg11046673	0.649626	2.39569e-08	2	2.18076e-12	0.00402821	0.0276447
	cg25620760	0.490155	5.91073e-19	100	4.45188e-12	0.0272902	0.000141202
	cg05618934	0.613458	1.87065e-07	3	6.75091e-12	4.40335e-08	0.000236631
	cg15931850	0.538381	7.44163e-06	2	8.45743e-19	3.55458e-05	0.12277
	cg25216704	0.391098	2.6422e-07	1	9.2363e-16	0.0285976	8.81329e-13
	cg11612852	0.594652	8.41741e-09	12	1.30948e-09	1.23031e-11	0.0253674
	cg25352940	0.261074	1.10307e-09	10	5.00525e-18	8.11408e-16	0.915776
	cg11143953	0.68395	1.85352e-12	59	1.01364e-15	0.417958	0.174627
	cg25064395	0.435123	8.84749e-07	4	1.51942e-07	4.03353e-07	0.000124828
	cg24796651	0.453488	3.20164e-14	86	7.3746e-11	3.17685e-06	0.000844852
	cg04214966	0.280311	7.85813e-13	50	9.80968e-14	1.76031e-08	0.240608
	cg02847897	0.32403	9.06939e-06	1	1.92024e-05	0.730008	5.47968e-07
	cg21593676	0.32274	2.19686e-09	31	0.000152662	0.181717	4.86897e-07
	cg15204036	0.445614	1.51351e-13	82	2.79226e-07	3.84507e-07	0.000206224
	cg11979875	0.752238	9.90695e-09	5	3.17643e-13	0.0477733	0.296727
	cg24312680	0.435418	5.42406e-19	100	1.16187e-12	0.409709	0.426587
	cg22078781	0.269153	2.4725e-06	0	1.38683e-07	1.68436e-10	1.62376e-06
	cg24716416	0.674646	3.83269e-09	18	1.59946e-05	3.87774e-06	0.0118278
	cg16181718	0.672972	1.25818e-06	1	6.46515e-10	0.171836	1.0824e-06
	cg22689016	0.663039	9.21428e-16	100	9.86088e-09	0.000127008	0.000108496
	cg15179011	0.356539	2.51315e-08	19	5.07367e-09	2.67503e-09	6.27147e-12
	cg12884551	0.398089	8.54553e-12	56	2.46665e-11	9.98514e-11	0.00393895
	cg05184729	0.694518	2.46648e-06	0	1.48764e-12	0.113215	0.824005
	cg23479922	0.247866	3.3743e-12	74	6.51651e-15	1.92011e-146	4.73539e-05
	cg14711743	0.652542	2.5757e-14	84	2.51501e-23	1.46138e-60	0.356033
	cg12197752	0.618403	9.86435e-10	17	2.54167e-11	4.5172e-05	3.79586e-05
	cg24899558	0.660981	3.53225e-08	13	8.77821e-15	0.000175068	0.144702
	cg04974775	0.714287	7.23382e-09	9	1.34372e-14	0.00621219	1.36777e-11
	cg23910413	0.491417	1.30738e-09	33	1.76493e-09	8.28394e-09	4.51169e-09
	cg06683094	0.511353	2.6639e-12	83	2.26835e-05	6.36884e-06	2.23869e-05
	cg19976449	0.568561	6.0496e-06	1	5.44655e-07	0.715039	0.000377994
	cg06048354	0.350114	1.83017e-06	5	1.02953e-08	1.69334e-05	8.89567e-07
	cg25205438	0.557468	4.36741e-11	64	3.66894e-10	5.1623e-06	0.0131639
	cg24120669	0.566567	8.57588e-06	0	4.97319e-09	1.0459e-06	0.00269765
	cg08967338	0.390424	8.84672e-12	73	2.96768e-07	0.272922	1.16203e-08
	cg17735593	0.468632	4.62629e-08	16	8.89298e-05	3.85082e-14	0.000979151
	cg26569309	0.366155	1.21141e-12	72	1.16486e-10	4.14145e-17	0.00300679
	cg24127414	0.65935	1.33783e-15	73	0.305307	2.78621e-05	1.51955e-07
	cg09816420	0.65965	9.77509e-06	1	1.10975e-11	1.97719e-06	1.98758e-05
	cg18781988	0.435414	3.78399e-16	100	3.63393e-20	1.96821e-24	4.58526e-06
	cg01561869	0.418869	2.44874e-15	98	1.24663e-08	0.000123135	0.00183322
	cg01575930	0.725794	5.47288e-17	97	7.80803e-07	1.73883e-18	0.0165243
	cg27079776	0.337056	2.60293e-12	71	1.09696e-06	4.71583e-09	0.0175834
	cg04773864	0.521519	2.26795e-06	1	1.093e-05	4.97992e-06	2.76218e-06
	cg05494467	0.259999	2.74149e-11	25	1.68867e-16	2.33634e-36	0.0802048
	cg00594129	0.338371	3.34294e-07	4	3.96716e-27	4.82551e-06	0.0413071
	cg02884181	0.598928	4.09121e-06	0	4.01432e-12	0.824813	0.000105909
	cg16268165	0.516493	9.47829e-10	27	1.58802e-09	3.26606e-18	9.40815e-05
	cg03671052	0.349653	3.99051e-07	2	0.182532	4.67944e-14	0.0800808
	cg04964883	0.657752	4.72566e-18	99	4.77962e-14	6.53323e-13	0.000154976
	cg19137348	0.588803	7.64767e-07	2	2.80758e-15	0.605186	0.000140154
	cg17204113	0.312881	2.8271e-10	11	8.22948e-14	2.35382e-17	0.224943
	cg27341636	0.593333	1.40393e-08	24	1.02597e-11	0.000123204	1.66538e-08
	cg01247537	0.368913	2.22406e-09	18	3.31788e-07	6.01985e-05	0.968064
	cg01792601	0.239404	7.33748e-07	2	2.50658e-16	0.000330362	1.87078e-07
	cg15747825	0.272523	9.53095e-11	29	9.90673e-11	0.644859	0.00418367
	cg19022254	0.604769	6.93899e-12	55	6.21919e-16	1.32136e-11	0.122274
	cg11768167	0.209293	2.16879e-07	6	0.960376	4.83119e-16	0.168918
	cg23732629	0.644609	1.60022e-10	26	3.1116e-14	1.49211e-19	0.585511
	cg00526843	0.324125	1.33108e-10	20	1.15676e-08	0.012613	0.284715
	cg01035815	0.512114	3.98416e-06	1	1.28053e-13	5.08454e-28	0.0392638
	cg17762073	0.586529	1.1007e-09	11	1.55711e-14	1.70411e-11	2.74949e-07
	cg14691497	0.444359	4.87577e-06	2	1.31581e-19	5.03274e-06	0.973755
	cg21710255	0.642737	2.02501e-10	19	2.62214e-11	0.99113	0.00184429
	cg25142479	0.604436	4.59125e-12	67	8.76061e-08	0.000619956	8.45825e-06
	cg00201779	0.661594	3.15173e-09	9	6.03059e-06	0.000697176	0.0139839
	cg10606698	0.658845	2.94052e-12	33	8.3737e-17	5.84359e-11	0.00158571
	cg10908869	0.691514	1.05853e-06	2	8.42611e-09	0.000590146	0.0192562
	cg18625538	0.518817	2.92977e-08	11	6.49118e-05	0.382445	1.3154e-06
	cg13164087	0.565912	2.15322e-08	19	2.35969e-10	2.24977e-08	5.90833e-06
	cg13345255	0.514919	2.75538e-14	92	1.59804e-10	1.06459e-05	0.000464782
	cg25323841	0.616236	9.60387e-06	0	5.69112e-19	7.84527e-06	0.000115284
	cg15500907	0.355766	4.69713e-07	7	0.0102061	4.46682e-13	0.438411
	cg23878264	0.655358	4.23434e-07	1	2.00401e-13	4.39523e-08	0.0655864
	cg22855968	0.567441	6.69767e-12	34	3.21429e-20	2.58607e-19	0.983242
	cg24154271	0.629653	8.85176e-12	44	2.22197e-14	7.6673e-07	0.035642
	cg18745416	0.558302	1.43532e-09	23	4.40374e-13	0.426203	0.120188
	cg04671145	0.171179	1.63544e-06	4	3.00876e-16	0.215839	0.00112963
	cg10735454	0.525362	1.76735e-09	19	1.53807e-18	2.16987e-38	0.0669742
	cg08481967	0.297854	3.73604e-09	5	1.27175e-17	1.77896e-06	0.00109622
	cg19851574	0.667391	1.72681e-08	12	1.13462e-28	0.0353729	0.261884
	cg17587456	0.385738	5.88875e-07	7	8.77028e-21	8.36288e-14	3.9597e-06
	cg03110795	0.601126	9.04798e-10	31	NA	1.02918e-28	0.070439
	cg08240539	0.559254	5.00969e-12	57	1.21164e-13	0.00266765	0.26072
	cg24626554	0.311617	7.29346e-18	97	1.50367e-09	2.31919e-11	0.0409163
	cg18848287	0.303531	1.17205e-07	17	6.39202e-07	6.03702e-06	8.56805e-05
	cg09203501	0.355999	1.27801e-10	29	3.0914e-06	2.04153e-05	0.86295
	cg08822075	0.420446	1.09524e-15	93	6.38089e-12	1.885e-89	0.040359
	cg20517050	0.696767	1.53406e-10	21	6.81626e-05	2.02654e-06	0.000537991
	cg17432857	0.614699	6.88584e-06	1	4.75797e-09	0.00199622	2.7648e-08
	cg26905768	0.546715	7.81264e-08	13	6.16469e-14	3.16356e-21	1.88608e-07
	cg10413224	0.66021	6.32194e-11	41	1.20233e-06	4.15049e-06	6.79621e-07
	cg13068698	0.294279	9.05957e-10	26	0.0297754	0.989072	0.0422561
	cg08837626	0.617133	9.78359e-07	5	1.36407e-06	0.889925	4.3857e-05
	cg24828620	0.351751	2.03707e-08	18	1.0423e-08	3.03755e-05	5.37362e-05
	cg17654585	0.540022	2.281e-09	18	2.00343e-10	0.83253	5.48389e-06
	cg01646795	0.61402	9.93719e-13	61	2.20664e-12	7.70981e-10	6.82096e-08
	cg18409649	0.560814	6.56742e-15	91	9.35014e-06	1.60652e-06	0.444875
	cg01696605	0.615036	4.99555e-14	86	6.45708e-09	1.88453e-13	8.00569e-12
	cg02413092	0.598181	1.64786e-06	0	1.52608e-10	6.33854e-08	7.37004e-11
	cg00841760	0.510293	1.46333e-06	1	9.07382e-14	4.62974e-07	9.45372e-08
	cg11737172	0.497442	3.6092e-14	75	1.53184e-25	1.18402e-07	0.22804
	cg08174789	0.702019	3.97556e-12	71	0.000962137	1.4066e-20	0.0263298
	cg03593471	0.563617	1.21112e-06	1	4.85248e-12	8.44833e-39	3.96034e-06
	cg00318347	0.592016	4.1659e-06	2	8.49307e-12	4.05875e-26	1.41874e-08
	cg23638042	0.555553	3.11085e-14	96	2.18749e-07	9.33521e-11	0.00269755
	cg04520078	0.500012	6.5293e-07	2	2.60636e-07	0.252214	3.42409e-12
	cg00921309	0.442897	1.86769e-12	84	4.96848e-13	5.50378e-07	1.61564e-06
	cg17761419	0.650121	2.48564e-07	3	0.00019739	2.24117e-25	0.0192797
	cg08245578	0.641546	2.28723e-08	7	2.62028e-16	0.000152618	0.000470678
	cg16406186	0.60939	2.13524e-13	90	2.87204e-09	0.00218213	0.000260073
	cg14660676	0.484	4.79752e-07	13	3.39872e-13	0.545496	0.000665337
	cg03566001	0.674436	7.20883e-09	14	6.3039e-19	0.38591	0.595643
	cg17001448	0.423301	9.15325e-14	88	9.25254e-10	9.0729e-05	0.00521243
	cg22398259	0.713139	5.87093e-06	0	3.16782e-25	0.0380227	0.0857629
	cg09754549	0.64223	2.72213e-08	9	1.16493e-07	1.73775e-12	1.68255e-07
	cg13967908	0.72472	4.12937e-09	4	1.74436e-17	0.0192703	0.419285
	cg14391907	0.684893	1.91841e-16	88	7.90223e-06	2.6851e-05	0.00105071
	cg01355108	0.350071	4.99082e-06	1	5.11065e-07	0.750812	2.7437e-05
	cg25952247	0.551291	3.95715e-10	21	2.00961e-20	0.189354	6.27656e-08
	cg11128045	0.755935	1.77551e-06	2	7.90492e-18	0.000374126	0.781568
	cg13185377	0.336192	5.69947e-12	17	6.9676e-06	0.00213984	0.228992
	cg17379932	0.369652	2.24842e-23	100	2.1782e-10	0.602737	9.52775e-08
	cg14429209	0.568966	3.26242e-06	2	9.86909e-11	0.0198912	2.49162e-09
	cg20212940	0.505413	5.2684e-08	13	1.13989e-11	1.68479e-06	0.363767
	cg24892069	0.662008	2.51758e-09	6	1.02849e-18	8.52903e-118	0.815317
	cg10430941	0.522461	8.18163e-07	1	1.43553e-18	1.0587e-10	0.0127417
	cg12848457	0.575927	3.17485e-09	22	9.77631e-13	0.0189205	0.00924253
	cg22705835	0.695434	1.65072e-11	27	0.735177	0.677612	0.265358
	cg12353636	0.741306	1.49303e-15	91	0.000355212	0.0722779	0.0506153
	cg09217157	0.422968	1.02385e-07	7	1.80069e-15	1.0595e-43	0.21453
	cg23245905	0.523548	2.79999e-06	0	1.00246e-13	4.07391e-12	6.14247e-06
	cg12662887	0.447345	1.78124e-10	30	5.33433e-12	4.92443e-30	0.0037953
	cg11005552	0.345951	1.85564e-12	41	4.94075e-35	4.46837e-23	0.974543
	cg02721176	0.396701	3.22561e-22	100	3.64443e-08	1.09549e-07	0.0148495
	cg16121765	0.67092	2.38631e-08	12	1.51871e-07	0.142734	0.401014
	cg07119315	0.250278	7.54294e-06	0	1.37955e-06	0.0115718	0.000146481
	cg16486109	0.667244	5.69721e-10	22	1.143e-14	0.819874	0.0265035
	cg14909179	0.718608	1.46834e-06	1	4.80812e-26	0.0638758	0.00103418
	cg11717189	0.538727	1.14563e-22	100	2.08249e-05	6.92193e-62	1.40286e-05
	cg11812625	0.727726	5.91521e-08	3	5.20678e-11	1.87699e-13	0.670074
	cg22062068	0.66505	1.84109e-08	6	2.99334e-05	0.237031	4.1632e-05
	cg07241909	0.42798	1.89141e-10	52	6.20403e-13	6.90331e-18	8.57475e-09
	cg00589305	0.48576	1.38883e-10	72	1.90747e-10	NA	NA
	cg02565993	0.348324	3.70828e-09	19	3.13087e-25	0.677818	2.76802e-07
	cg18265608	0.562745	2.8985e-07	4	5.73782e-15	7.60783e-07	0.0236677
	cg07104919	0.436496	2.37148e-12	92	3.05928e-08	0.0064673	9.80098e-05
	cg18594701	0.616842	1.88412e-06	1	3.80657e-06	0.478354	2.25086e-07
	cg19307003	0.740938	3.93343e-12	43	0.0119905	0.0129797	0.0944182
	cg24731731	0.525053	2.55157e-07	8	4.70974e-17	0.0303962	4.13073e-08
	cg04518186	0.744111	7.69015e-06	0	0.0404755	1.43145e-14	0.0250457
	cg26796873	0.590517	5.68296e-09	29	9.02933e-09	0.465677	7.08534e-07
	cg26916936	0.442848	9.0343e-07	2	8.32337e-13	0.0677775	6.33207e-05
	cg11957400	0.354605	2.19217e-17	97	3.82429e-10	7.51047e-43	0.000384489
	cg05163329	0.281031	4.43451e-17	98	5.82474e-10	0.000386429	1.32084e-08
	cg01443755	0.566105	1.82183e-06	0	1.60527e-15	3.25331e-17	0.000532455
	cg17347348	0.553779	5.318e-07	12	3.39634e-10	0.134944	5.1741e-08
	cg07968760	0.529931	1.22331e-11	77	5.17655e-10	0.0195162	0.00240973
	cg16370398	0.519858	6.9225e-09	21	8.18909e-09	0.00109238	0.000409093
	cg08425810	0.614094	6.94008e-09	25	7.67897e-07	7.51694e-06	1.99203e-06
	cg23788418	0.428776	4.00888e-12	70	1.31116e-07	2.49526e-05	0.127022
	cg21272279	0.217386	2.23872e-06	5	5.32607e-14	0.121806	0.000149935
	cg10866060	0.628394	3.77667e-06	4	1.18383e-20	7.85945e-12	0.00223555
	cg03557725	0.393867	1.24583e-26	100	4.73601e-09	2.4032e-08	0.0012998
	cg07251046	0.631554	1.62438e-08	3	2.33951e-17	7.37287e-10	0.0369138
	cg20681948	0.492518	1.19799e-07	17	1.39367e-07	0.110467	2.83017e-09
	cg23699926	0.542839	5.43793e-10	33	3.23206e-12	0.889412	5.50408e-09
	cg01061553	0.62249	7.73297e-07	10	3.76183e-12	5.35286e-05	0.688415
	cg08254200	0.6798	2.16962e-10	25	7.61021e-10	6.53359e-07	7.34052e-05
	cg11246938	0.679587	1.08928e-08	7	1.22792e-07	0.14215	2.22127e-06
	cg23830810	0.285299	2.26687e-12	40	6.68413e-20	0.00918506	0.00609945
	cg02531227	0.511285	1.6457e-09	36	7.00151e-08	0.002346	0.00121916
	cg03042692	0.698408	2.88446e-06	2	4.92267e-05	5.35666e-12	0.125717
	cg05215994	0.740869	7.64703e-06	0	0.00103704	3.6739e-16	0.2631
	cg16991589	0.403121	3.56702e-10	38	1.08332e-05	0.936139	0.00431882
	cg18200810	0.729453	3.61434e-06	2	2.51458e-29	6.41373e-07	0.0701617
	cg21690450	0.279604	2.24241e-07	3	0.000352693	0.830826	0.00143715
	cg25849642	0.536691	3.67891e-08	15	4.69564e-07	0.0541038	7.82951e-05
	cg07911664	0.347082	3.32058e-06	2	3.13029e-09	0.324618	0.000467502
	cg20256375	0.606511	1.47067e-09	21	3.81696e-07	7.67784e-09	0.00134506
	cg01671212	0.523759	4.48389e-16	99	5.78516e-07	NA	NA
	cg00828721	0.593658	1.42785e-09	22	7.01326e-07	0.000971055	7.8949e-05
	cg26119877	0.561689	2.90933e-07	7	1.65153e-13	0.463645	9.4475e-05
	cg10528576	0.57752	1.19457e-14	86	5.91236e-12	2.86006e-06	5.55149e-05
	cg13897914	0.247418	1.37306e-06	3	2.61154e-08	1.445e-05	0.011053
	cg21670987	0.706384	1.92634e-07	1	3.50716e-20	3.00726e-08	0.0858576
	cg03454639	0.261145	4.55332e-07	3	1.31072e-12	7.43822e-09	3.54714e-10
	cg22952142	0.491502	2.21067e-10	12	1.55954e-07	1.84087e-30	7.48953e-05
	cg00639615	0.473796	2.57655e-10	49	4.26898e-10	3.05741e-09	2.4253e-14
	cg24317086	0.663652	4.01969e-18	99	1.62498e-33	2.91165e-44	0.233274
	cg20853889	0.63048	2.23728e-14	68	2.40709e-25	8.09393e-06	0.151484
	cg02467858	0.63548	7.91712e-11	49	5.42098e-11	0.943644	0.0397189
	cg04938149	0.527956	5.94561e-07	11	1.21755e-07	0.00359256	8.81432e-10
	cg03319082	0.519368	2.36036e-12	61	1.25027e-08	5.54557e-07	0.0105371
	cg03655684	0.666405	4.49038e-14	69	3.08345e-25	0.000143619	0.671192
	cg09300795	0.494503	8.49629e-06	0	1	0.0454153	0.250346
	cg06578342	0.39039	7.5763e-06	2	1.85564e-28	5.67342e-06	0.0124622
	cg04862340	0.574278	2.29159e-06	2	1.42301e-06	0.0216763	0.00256718
	cg06271387	0.653535	1.52469e-06	1	7.97937e-13	8.58447e-07	0.00537114
	cg01750261	0.583123	7.80173e-06	0	1.21586e-20	0.00702941	0.682985
	cg09552652	0.67876	7.56511e-12	67	5.28469e-11	0.320422	4.69511e-11
	cg01304080	0.633693	1.20027e-09	28	6.48642e-10	0.0435707	0.00491444
	cg10088460	0.61421	5.30412e-06	1	2.61144e-11	5.90835e-10	0.000160151
	cg09898059	0.348549	9.40432e-09	9	4.1839e-14	1.44838e-08	6.8454e-05
	cg09436545	0.6003	5.81484e-12	76	2.84709e-08	0.134663	0.00480187
	cg04215511	0.644939	3.89486e-06	2	9.97607e-09	0.579757	0.571009
	cg01093138	0.563019	7.59685e-08	7	1.07534e-11	0.332399	8.94631e-08
	cg00021600	0.501672	8.33605e-20	100	0.0260835	1.65916e-05	0.008509
	cg05476521	0.557169	1.05317e-11	66	1.06662e-09	0.0333604	0.00296386
	cg03743205	0.232255	6.54343e-09	15	2.64534e-35	6.60024e-06	0.167932
	cg25513659	0.432682	2.24447e-08	9	9.63085e-30	0.0148042	7.33294e-05
	cg16810621	0.668366	1.22543e-07	3	1.89183e-09	0.184388	0.00237911
	cg03029975	0.354174	2.02028e-14	100	7.65366e-09	0.0219868	0.000262247
	cg05210606	0.629972	9.60856e-09	23	0.570775	1.50064e-08	1.46671e-05
	cg03745383	0.534948	8.54886e-07	8	2.76326e-10	4.71662e-10	6.53959e-11
	cg22361859	0.368719	1.99917e-06	4	2.76699e-14	1.06723e-14	8.5869e-07
	cg14399930	0.319558	4.08661e-11	41	8.9348e-16	6.5564e-13	4.49202e-06
	cg05487134	0.532408	1.80261e-12	64	8.48892e-08	0.0255443	0.96244
	cg24881289	0.271075	6.09771e-09	21	1.60225e-07	0.502966	3.59817e-06
	cg00545916	0.299825	1.70013e-08	20	5.88452e-16	0.457755	4.86076e-06
	cg21049501	0.621778	7.96014e-11	64	2.85513e-05	3.59657e-06	1.36223e-05
	cg20797905	0.452589	8.20925e-20	99	1.1051e-05	1.2689e-14	0.140972
	cg17652174	0.309397	2.94094e-13	54	6.51983e-10	3.6893e-08	0.864385
	cg22264898	0.201244	1.5386e-11	31	6.42848e-14	0.229503	7.50856e-06
	cg21050234	0.382709	2.85988e-06	1	6.65459e-15	2.01438e-06	0.00238461
	cg23544223	0.715204	8.36061e-08	4	0.0197777	0.000944117	0.0288634
	cg21026022	0.453298	1.45306e-07	12	1.96642e-14	0.00117846	0.0413165
	cg22151773	0.491031	9.96235e-06	2	4.60427e-08	3.08314e-08	0.00930358
	cg12555907	0.490333	1.44194e-07	1	4.4845e-19	0.00168274	0.119429
	cg23825213	0.589168	5.52609e-09	10	4.17763e-08	2.39899e-07	3.3886e-07
	cg23518439	0.487485	3.28535e-06	2	2.95812e-11	0.0535401	1.52866e-09
	cg24340935	0.355371	1.06491e-25	100	8.82152e-11	0.0866272	6.66024e-10
	cg12272488	0.540282	5.25982e-06	2	4.04289e-14	0.698303	9.41426e-05
	cg10372770	0.609648	1.62179e-06	2	1.33341e-06	1.21766e-10	2.24855e-06
	cg06307939	0.733162	2.04908e-08	3	0.00163257	8.02767e-31	0.863029
	cg03233940	0.728318	6.28489e-19	100	1.74054e-06	8.25919e-15	0.00270588
	cg25757140	0.565863	4.70866e-07	8	6.76417e-07	0.00086984	1.72179e-08
	cg14218481	0.556544	6.55727e-07	1	4.19054e-07	4.86734e-05	1.11844e-07
	cg15135657	0.607087	1.42657e-06	3	8.39977e-09	5.5301e-15	2.27092e-08
	cg02993606	0.676894	6.5454e-18	97	2.09438e-25	0.00024209	0.565562
	cg14741691	0.533115	6.61423e-10	35	9.37522e-07	0.719559	0.307078
	cg23332335	0.333975	3.0829e-14	87	1.49267e-08	5.881e-13	0.999315
	cg06503306	0.660166	5.40651e-10	31	1.00602e-06	0.00593933	0.177536
	cg22676212	0.502439	5.01934e-06	1	1.28752e-10	0.00298481	1.30349e-08
	cg04988514	0.573233	1.9811e-07	11	3.54185e-10	6.40052e-07	5.14509e-11
	cg26362197	0.38814	5.68571e-16	98	6.33981e-13	0.432417	1.34207e-12
	cg25261547	0.734735	6.80219e-15	87	1.21369e-15	7.9284e-09	0.605117
	cg07809484	0.404233	5.64088e-08	7	2.48077e-12	2.55822e-33	0.00275018
	cg18568930	0.6665	1.42043e-06	1	5.59296e-13	0.00877158	0.0837162
	cg03562414	0.281772	2.73838e-11	53	4.53684e-28	1.6435e-97	0.527128
	cg09547119	0.335761	9.79056e-06	0	1.26485e-20	6.71436e-69	0.0672053
	cg27002247	0.622427	2.27986e-10	18	0.0165232	0.0394823	0.000257666
	cg14889658	0.575952	2.96561e-14	91	2.43363e-12	0.00191956	0.000696682
	cg08095654	0.527905	4.08957e-17	100	1.93478e-08	0.0441007	3.0242e-08
	cg18521743	0.367043	9.04861e-07	12	1.18034e-13	1.23036e-06	2.44086e-07
	cg14721981	0.707299	1.55693e-10	24	4.9519e-14	3.45631e-05	2.82153e-08
	cg08292485	0.535974	2.15858e-08	24	3.13351e-11	0.000110877	0.00232692
	cg20747455	0.717726	1.50444e-09	21	7.42181e-07	4.18926e-22	0.00546365
	cg07869907	0.536889	5.18662e-09	14	2.40743e-12	9.82254e-05	1.00501e-05
	cg20553766	0.397899	1.30734e-08	25	2.89384e-10	0.000168369	1.17058e-06
	cg25983380	0.391621	2.97806e-07	3	1.23038e-12	0.00120362	0.000515465
	cg20187011	0.587541	3.1881e-08	13	1.33783e-11	2.39257e-13	0.0702174
	cg20548231	0.470634	7.54462e-06	1	1.22124e-10	0.150461	4.07883e-10
	cg11260046	0.250794	8.8754e-06	4	9.9587e-26	0.197579	0.0495302
	cg26394940	0.177745	2.65398e-08	17	6.26822e-49	9.87369e-29	0.196368
	cg11153400	0.265727	2.99846e-06	5	5.05723e-49	4.06499e-45	0.124531
	cg11821795	0.584175	1.08983e-10	46	3.42557e-07	7.30224e-13	6.20618e-07
	cg25665606	0.664198	3.61849e-17	98	1.01325e-10	0.262601	0.0775801

## Sheet: hg19_illumina
	CpG	chr	pos	strand	type	nCpGs	island.status	feature.group	enhancer	UCSC.name	UCSC.group	DMR	DHS
	cg18269141	chr1	2063966	-	II	1	Island	Promoter_Associated	FALSE	PRKCZ;PRKCZ;PRKCZ	5'UTR;Body;5'UTR		NA
	cg06415891	chr1	2467096	-	II	1	Island	Unclassified_Cell_type_specific	TRUE				NA
	cg24550112	chr1	14027521	-	II	1	S_Shore	NA	FALSE	PRDM2	5'UTR		TRUE
	cg00375983	chr1	19181390	-	II	2	Island	NA	FALSE	TAS1R2	Body		NA
	cg04160030	chr1	24195659	-	II	0	S_Shore	Promoter_Associated	FALSE	FUCA1	TSS1500		NA
	cg26372517	chr1	36039159	+	II	1	Island	Unclassified_Cell_type_specific	TRUE	TFAP2E;TFAP2E	5'UTR;1stExon		NA
	cg12548638	chr1	38226812	+	II	2	N_Shore	NA	FALSE	EPHA10;EPHA10	3'UTR;Body		NA
	cg19619028	chr1	42327967	+	II	2	OpenSea	NA	TRUE	HIVEP3;HIVEP3	5'UTR;5'UTR		TRUE
	cg22875872	chr1	44031756	-	I	3	Island	Unclassified_Cell_type_specific	FALSE	PTPRF;PTPRF	Body;Body		NA
	cg17737314	chr1	44114355	-	II	0	N_Shore	NA	FALSE	KDM4A	TSS1500		NA
	cg06600287	chr1	53387719	-	II	0	S_Shore	Promoter_Associated	FALSE	ECHDC2	TSS1500		NA
	cg03050981	chr1	65906670	+	II	1	OpenSea	NA	TRUE	LEPR;LEPR;LEPR	5'UTR;5'UTR;5'UTR		NA
	cg13557213	chr1	96939530	-	II	0	OpenSea	NA	TRUE				NA
	cg26015416	chr1	108023482	+	II	1	S_Shore	NA	FALSE	NTNG1;NTNG1;NTNG1	3'UTR;3'UTR;3'UTR		NA
	cg05630111	chr1	150948030	-	I	5	S_Shore	NA	FALSE	LASS2;LASS2	TSS1500;TSS1500		NA
	cg16689481	chr1	152079713	+	II	0	N_Shore	NA	FALSE	TCHH	3'UTR		NA
	cg10516993	chr1	158147446	-	II	0	Island	NA	FALSE			DMR	TRUE
	cg17515347	chr1	159047163	-	II	0	OpenSea	Promoter_Associated	FALSE	AIM2	TSS1500		NA
	cg03044573	chr1	173835265	+	II	1	N_Shore	NA	FALSE	GAS5;SNORD78;SNORD44;SNORD80;SNORD79	Body;TSS1500;TSS200;TSS1500;TSS1500		NA
	cg22359828	chr1	181514216	-	II	0	OpenSea	NA	TRUE	CACNA1E	Body		NA
	cg13300273	chr1	200842890	+	I	2	Island	Unclassified_Cell_type_specific	TRUE	GPR25	1stExon		NA
	cg21105875	chr1	202778869	-	I	4	N_Shore	NA	FALSE	KDM5B	TSS1500		NA
	cg25741609	chr1	206898306	-	II	0	OpenSea	Unclassified	TRUE	MAPKAPK2;MAPKAPK2	Body;Body		NA
	cg01003599	chr1	213123436	+	II	1	N_Shore	NA	FALSE	VASH2;VASH2;VASH2	TSS1500;TSS1500;TSS1500		NA
	cg14576824	chr1	213224402	-	II	2	N_Shore	Promoter_Associated	FALSE	RPS6KC1;RPS6KC1	TSS200;TSS200		NA
	cg04411442	chr1	217543379	-	II	0	OpenSea	NA	TRUE				NA
	cg20799095	chr1	225924665	-	II	1	OpenSea	NA	TRUE				NA
	cg14925024	chr1	228291705	+	II	2	S_Shore	NA	FALSE	C1orf35	TSS1500		NA
	cg03784956	chr1	228785238	+	II	3	N_Shore	NA	FALSE	DUSP5P	Body		NA
	cg09823288	chr1	239552128	-	II	0	S_Shore	NA	FALSE			RDMR	NA
	cg00081729	chr1	240656737	+	II	3	S_Shore	NA	FALSE	GREM2	Body		TRUE
	cg20247911	chr2	2124618	+	II	0	OpenSea	Unclassified	FALSE	MYT1L	5'UTR		TRUE
	cg19570154	chr2	5513337	+	II	1	OpenSea	NA	TRUE				NA
	cg21047367	chr2	11732905	+	II	3	Island	NA	FALSE	GREB1	Body		NA
	cg02946570	chr2	21023387	-	II	1	S_Shore	NA	FALSE	C2orf43	TSS1500		NA
	cg01051003	chr2	23193506	+	II	1	OpenSea	NA	TRUE				NA
	cg20860188	chr2	23613280	+	II	0	S_Shelf	NA	FALSE	KLHL29	5'UTR		NA
	cg08067268	chr2	26466485	-	II	1	N_Shore	NA	FALSE	HADHB;HADHA	TSS1500;Body		NA
	cg16842187	chr2	26951473	+	II	2	Island	NA	FALSE	KCNK3	3'UTR		NA
	cg10550416	chr2	36776323	+	II	1	OpenSea	NA	TRUE	CRIM1	3'UTR		NA
	cg14631114	chr2	43023945	+	II	1	S_Shelf	Unclassified_Cell_type_specific	FALSE				NA
	cg05136724	chr2	65793962	-	II	0	OpenSea	NA	TRUE				NA
	cg19851560	chr2	88390167	+	II	0	OpenSea	Unclassified_Cell_type_specific	FALSE	SMYD1	Body		NA
	cg08446121	chr2	95522487	-	II	0	N_Shore	NA	FALSE	ANKRD20B	Body		NA
	cg00790071	chr2	102731407	+	II	2	OpenSea	NA	TRUE				NA
	cg07720865	chr2	103352342	+	II	0	N_Shore	NA	FALSE	MFSD9	Body		NA
	cg05310309	chr2	109257429	+	II	0	OpenSea	NA	TRUE	LIMS1	5'UTR		TRUE
	cg26631039	chr2	121625022	+	I	5	Island	NA	FALSE	GLI2	Body		TRUE
	cg11713727	chr2	150444569	-	II	0	OpenSea	Promoter_Associated	FALSE	MMADHC	TSS1500		NA
	cg17489939	chr2	176981919	+	II	0	N_Shore	NA	FALSE	HOXD10	1stExon	CDMR	NA
	cg24930416	chr2	201390305	+	II	0	N_Shore	Promoter_Associated	FALSE	SGOL2;SGOL2;SGOL2	TSS1500;TSS1500;TSS1500		NA
	cg16468843	chr3	10370624	-	I	3	Island	Unclassified_Cell_type_specific	FALSE	ATP2B2;ATP2B2	Body;Body		NA
	cg23480021	chr3	22412746	+	II	0	N_Shore	NA	FALSE			CDMR	NA
	cg25129124	chr3	42727489	+	I	4	Island	NA	FALSE	KBTBD5	1stExon		TRUE
	cg13607709	chr3	46940153	+	II	2	Island	NA	FALSE	PTH1R	Body		NA
	cg02938205	chr3	49236810	-	I	3	Island	NA	FALSE	CCDC36;CCDC36	TSS200;5'UTR		TRUE
	cg14056993	chr3	65342883	+	II	0	Island	NA	TRUE	MAGI1;MAGI1	Body;Body		NA
	cg00487142	chr3	109056357	+	II	0	OpenSea	NA	FALSE	DPPA4	1stExon		NA
	cg12473849	chr3	136882749	+	II	0	OpenSea	NA	TRUE				NA
	cg00492055	chr3	138312356	+	II	2	N_Shore	NA	FALSE	CEP70	5'UTR		NA
	cg06508738	chr3	138763852	-	II	0	Island	NA	FALSE	PRR23C	TSS200		NA
	cg08849628	chr3	139060370	+	II	0	N_Shelf	NA	FALSE				NA
	cg15726045	chr3	145790097	-	II	0	OpenSea	NA	TRUE	PLOD2;PLOD2	Body;Body		NA
	cg15287443	chr3	147121229	+	II	0	OpenSea	NA	TRUE	ZIC4;ZIC4;ZIC4	Body;5'UTR;Body	RDMR	NA
	cg14866567	chr3	148682959	+	II	0	OpenSea	NA	TRUE				NA
	cg11046673	chr3	151045355	-	II	1	OpenSea	NA	TRUE	MED12L;P2RY13	Body;3'UTR		NA
	cg25620760	chr3	170202937	-	II	0	OpenSea	NA	TRUE	SLC7A14	Body		NA
	cg05618934	chr4	1407592	-	I	4	Island	NA	FALSE				NA
	cg15931850	chr4	1550089	+	II	1	OpenSea	Unclassified	FALSE				NA
	cg25216704	chr4	3485393	-	II	0	N_Shore	NA	FALSE	DOK7;DOK7	Body;Body		NA
	cg11612852	chr4	21699745	+	II	0	OpenSea	NA	FALSE	KCNIP4;KCNIP4	5'UTR;TSS1500		NA
	cg25352940	chr4	29053365	+	II	1	OpenSea	NA	TRUE				NA
	cg11143953	chr4	54243152	+	II	0	N_Shore	Promoter_Associated	FALSE	FIP1L1;FIP1L1;FIP1L1	TSS1500;TSS1500;TSS1500		NA
	cg25064395	chr4	55143557	-	II	1	OpenSea	NA	FALSE	PDGFRA	Body		NA
	cg24796651	chr4	76912348	-	I	2	S_Shore	Promoter_Associated	FALSE	SDAD1	TSS1500		TRUE
	cg04214966	chr4	81119460	-	II	3	S_Shore	NA	FALSE	PRDM8;PRDM8	5'UTR;5'UTR		NA
	cg02847897	chr4	88142275	-	II	2	S_Shore	Promoter_Associated	FALSE	KLHL8	TSS1500		NA
	cg21593676	chr4	88142277	-	II	2	S_Shore	Promoter_Associated	FALSE	KLHL8	TSS1500		NA
	cg15204036	chr4	109684526	+	II	1	S_Shore	NA	FALSE	AGXT2L1;AGXT2L1;AGXT2L1;AGXT2L1;AGXT2L1	TSS1500;TSS1500;TSS1500;TSS1500;TSS1500		TRUE
	cg11979875	chr4	122721721	+	II	0	N_Shore	NA	FALSE	EXOSC9;EXOSC9	TSS1500;TSS1500		NA
	cg24312680	chr4	128704518	-	II	0	S_Shore	Promoter_Associated	FALSE	HSPA4L	Body	RDMR	NA
	cg22078781	chr4	184642694	+	II	1	N_Shore	Unclassified	FALSE				TRUE
	cg24716416	chr4	188736112	+	II	1	OpenSea	NA	FALSE				NA
	cg16181718	chr4	190731655	-	II	1	Island	NA	FALSE				NA
	cg22689016	chr5	506129	-	II	2	N_Shore	NA	TRUE	SLC9A3	Body		TRUE
	cg15179011	chr5	1247290	+	II	0	S_Shore	Unclassified_Cell_type_specific	FALSE				NA
	cg12884551	chr5	1673208	-	II	1	OpenSea	NA	FALSE				NA
	cg05184729	chr5	1962311	-	II	0	OpenSea	NA	FALSE				NA
	cg23479922	chr5	16179633	+	I	3	Island	NA	FALSE	MARCH11	1stExon		TRUE
	cg14711743	chr5	79514577	+	II	0	OpenSea	Unclassified_Cell_type_specific	TRUE	SERINC5	Body		NA
	cg12197752	chr5	101119766	-	II	3	OpenSea	NA	FALSE				NA
	cg24899558	chr5	103329070	-	II	2	OpenSea	NA	TRUE				NA
	cg04974775	chr5	114516854	-	II	2	S_Shore	NA	FALSE	TRIM36;TRIM36;TRIM36	TSS1500;TSS1500;TSS1500		NA
	cg23910413	chr5	140105405	-	II	2	OpenSea	NA	FALSE	VTRNA1-3	TSS1500		TRUE
	cg06683094	chr5	140177056	-	II	0	S_Shore	NA	FALSE	PCDHA2;PCDHA1;PCDHA1;PCDHA2;PCDHA2	Body;Body;Body;3'UTR;1stExon		NA
	cg19976449	chr5	140246626	-	II	1	N_Shelf	NA	FALSE	PCDHA6;PCDHA2;PCDHA1;PCDHA9;PCDHA7;PCDHA1;PCDHA11;PCDHA6;PCDHA5;PCDHA11;PCDHA10;PCDHA3;PCDHA4;PCDHA10;PCDHA8	Body;Body;Body;Body;Body;Body;TSS1500;Body;Body;TSS1500;Body;Body;Body;Body;Body		NA
	cg06048354	chr5	140501812	-	II	0	N_Shore	NA	FALSE	PCDHB4	1stExon	RDMR	NA
	cg25205438	chr5	140517411	-	II	0	S_Shore	NA	FALSE	PCDHB5;PCDHB5	3'UTR;1stExon		NA
	cg24120669	chr5	140529819	+	II	2	N_Shore	NA	FALSE	PCDHB6	TSS200	RDMR	NA
	cg08967338	chr5	140535215	-	II	1	N_Shore	NA	FALSE	PCDHB17	TSS1500		NA
	cg17735593	chr5	140552505	-	II	2	N_Shore	Unclassified	FALSE	PCDHB7	1stExon	RDMR	NA
	cg26569309	chr5	140563400	+	II	2	N_Shore	NA	FALSE	PCDHB16	1stExon		NA
	cg24127414	chr5	140579644	+	II	0	N_Shore	NA	FALSE	PCDHB11	1stExon	RDMR	NA
	cg09816420	chr5	140605851	+	II	0	S_Shore	NA	FALSE	PCDHB14;PCDHB14	3'UTR;1stExon		NA
	cg18781988	chr5	140723549	+	I	3	Island	NonGene_Associated	FALSE	PCDHGA2;PCDHGA3;PCDHGA1;PCDHGA3	Body;TSS200;Body;TSS200		TRUE
	cg01561869	chr5	140725147	+	II	1	Island	NA	FALSE	PCDHGA2;PCDHGA3;PCDHGA3;PCDHGA1	Body;1stExon;1stExon;Body		NA
	cg01575930	chr5	140733385	-	II	1	N_Shore	NA	FALSE	PCDHGA2;PCDHGA4;PCDHGA1;PCDHGA4;PCDHGB1;PCDHGA3	Body;TSS1500;Body;TSS1500;Body;Body		NA
	cg27079776	chr5	140733421	-	II	0	N_Shore	NA	FALSE	PCDHGA2;PCDHGA4;PCDHGA1;PCDHGA4;PCDHGB1;PCDHGA3	Body;TSS1500;Body;TSS1500;Body;Body		NA
	cg04773864	chr5	140744763	+	II	2	N_Shore	NA	FALSE	PCDHGA4;PCDHGA2;PCDHGA5;PCDHGB2;PCDHGA1;PCDHGB1;PCDHGA3;PCDHGA5	Body;Body;1stExon;Body;Body;Body;Body;1stExon		NA
	cg05494467	chr5	140892308	-	I	4	N_Shore	Promoter_Associated	FALSE	PCDHGB5;PCDHGC3;PCDHGA6;PCDHGB4;PCDHGA8;PCDHGA12;PCDHGB3;PCDHGA5;PCDHGA1;PCDHGA11;PCDHGA3;PCDHGA2;PCDHGB6;PCDHGA11;PCDHGC5;PCDHGA4;PCDHGB2;PCDHGA10;PCDHGC4;PCDHGB7;PCDHGA9;PCDHGC3;PCDHGB1;PCDHGA7	3'UTR;3'UTR;3'UTR;3'UTR;3'UTR;3'UTR;3'UTR;3'UTR;3'UTR;3'UTR;3'UTR;3'UTR;3'UTR;3'UTR;3'UTR;3'UTR;3'UTR;3'UTR;3'UTR;3'UTR;3'UTR;3'UTR;3'UTR;3'UTR	CDMR	TRUE
	cg00594129	chr5	158524270	+	II	0	Island	Unclassified	TRUE	EBF1	Body	CDMR	NA
	cg02884181	chr5	158689508	-	II	2	N_Shore	NA	FALSE	UBLCP1	TSS1500		NA
	cg16268165	chr5	176274344	-	I	6	OpenSea	NA	FALSE	UNC5A	Body		NA
	cg03671052	chr5	180086260	+	I	7	OpenSea	NA	FALSE				NA
	cg04964883	chr6	1410436	-	II	0	OpenSea	NA	FALSE				NA
	cg19137348	chr6	1555311	+	I	3	Island	Unclassified	FALSE				NA
	cg17204113	chr6	8108669	+	II	0	OpenSea	NA	TRUE				TRUE
	cg27341636	chr6	27236324	-	II	3	OpenSea	NA	FALSE				NA
	cg01247537	chr6	27842098	+	I	3	S_Shore	NA	FALSE	HIST1H4L	TSS1500		NA
	cg01792601	chr6	28446840	-	II	2	OpenSea	NA	FALSE				NA
	cg15747825	chr6	28565626	-	II	0	OpenSea	NA	FALSE			RDMR	NA
	cg19022254	chr6	29601705	-	II	0	S_Shore	NA	FALSE	GABBR1;GABBR1	TSS1500;TSS1500		NA
	cg11768167	chr6	29690889	-	II	0	N_Shore	Promoter_Associated	FALSE	HLA-F;HLA-F;HLA-F	TSS1500;TSS1500;TSS1500		TRUE
	cg23732629	chr6	32409386	+	II	1	OpenSea	NA	FALSE	HLA-DRA	Body		NA
	cg00526843	chr6	33084420	-	II	1	N_Shore	NA	FALSE	HLA-DPB2	Body		NA
	cg01035815	chr6	33600828	-	II	1	N_Shore	Promoter_Associated	FALSE	ITPR3	Body		NA
	cg17762073	chr6	34024220	+	I	3	Island	NA	TRUE	GRM4	Body		TRUE
	cg14691497	chr6	47756470	-	II	1	OpenSea	Unclassified	TRUE	OPN5;OPN5	5'UTR;Body		NA
	cg21710255	chr6	49681742	+	II	0	OpenSea	NA	FALSE	CRISP2;CRISP2;CRISP2;CRISP2;CRISP2	TSS1500;TSS1500;TSS1500;TSS1500;TSS1500		NA
	cg25142479	chr6	70993440	-	II	1	S_Shore	NA	FALSE	COL9A1;COL9A1	Body;TSS1500		NA
	cg00201779	chr6	72131020	-	II	1	S_Shore	NA	FALSE	C6orf155	TSS1500	CDMR	NA
	cg10606698	chr6	76203642	-	II	1	OpenSea	NA	TRUE	FILIP1	TSS200		NA
	cg10908869	chr6	80621222	-	II	0	OpenSea	NA	TRUE				NA
	cg18625538	chr6	87832609	+	II	0	Island	NA	FALSE				NA
	cg13164087	chr6	87832666	-	II	1	S_Shore	NA	FALSE				NA
	cg13345255	chr6	100868626	-	II	0	OpenSea	NA	TRUE	SIM1	Body		NA
	cg25323841	chr6	108444506	+	II	1	S_Shelf	NA	FALSE				NA
	cg15500907	chr6	112438951	-	II	1	OpenSea	NA	TRUE	LAMA4;LAMA4;LAMA4	Body;Body;Body		NA
	cg23878264	chr6	132910945	+	II	1	OpenSea	NA	FALSE	TAAR5	TSS200		NA
	cg22855968	chr6	134673162	-	II	2	OpenSea	Unclassified_Cell_type_specific	TRUE				NA
	cg24154271	chr6	140957775	-	II	1	OpenSea	NA	TRUE				NA
	cg18745416	chr6	152011399	+	II	0	OpenSea	NA	FALSE	ESR1	TSS1500		NA
	cg04671145	chr6	157041096	+	II	0	Island	Unclassified_Cell_type_specific	TRUE				TRUE
	cg10735454	chr6	161836525	+	II	0	OpenSea	NA	TRUE	PARK2;PARK2;PARK2	Body;Body;Body		NA
	cg08481967	chr6	166765599	+	II	1	OpenSea	Unclassified_Cell_type_specific	TRUE				NA
	cg19851574	chr6	167178233	+	I	4	OpenSea	NA	FALSE	RPS6KA2	Body		NA
	cg17587456	chr6	168674852	+	II	0	OpenSea	NA	TRUE				NA
	cg03110795	chr7	1329410	+	II	1	Island	NA	FALSE				NA
	cg08240539	chr7	2282600	-	II	2	S_Shore	Promoter_Associated	FALSE	FTSJ2;NUDT1;NUDT1;NUDT1;NUDT1;NUDT1;NUDT1;NUDT1;NUDT1;NUDT1	TSS1500;5'UTR;5'UTR;5'UTR;5'UTR;1stExon;5'UTR;5'UTR;1stExon;5'UTR		NA
	cg24626554	chr7	5111635	-	II	2	Island	Unclassified_Cell_type_specific	FALSE	LOC389458	TSS200		NA
	cg18848287	chr7	5111641	-	II	0	Island	Unclassified_Cell_type_specific	FALSE	LOC389458	TSS200		NA
	cg09203501	chr7	5271545	-	I	2	S_Shelf	NA	FALSE	WIPI2;WIPI2;WIPI2;WIPI2;WIPI2	3'UTR;3'UTR;3'UTR;3'UTR;3'UTR	CDMR	NA
	cg08822075	chr7	26193607	-	II	1	S_Shore	NA	TRUE	NFE2L3	Body	RDMR	TRUE
	cg20517050	chr7	27183806	-	II	2	Island	Unclassified	FALSE	HOXA5	TSS1500	CDMR	TRUE
	cg17432857	chr7	27184438	-	II	0	Island	Unclassified	FALSE	HOXA5	TSS1500		NA
	cg26905768	chr7	34098803	+	II	4	OpenSea	NA	TRUE	BMPER	Body		NA
	cg10413224	chr7	34118758	+	II	1	Island	NA	FALSE	BMPER	Body		NA
	cg13068698	chr7	35078082	+	II	1	S_Shore	Promoter_Associated	FALSE	DPY19L1	TSS1500		NA
	cg08837626	chr7	36011406	+	II	1	Island	NA	FALSE				NA
	cg24828620	chr7	50132903	-	I	2	Island	Promoter_Associated_Cell_type_specific	FALSE	ZPBP;ZPBP	TSS200;TSS200		NA
	cg17654585	chr7	57273782	-	II	0	S_Shelf	NA	FALSE				NA
	cg01646795	chr7	57324841	-	II	1	Island	NA	FALSE				NA
	cg18409649	chr7	99066398	-	I	5	N_Shelf	NA	FALSE				NA
	cg01696605	chr7	150871692	+	II	1	Island	NA	FALSE				NA
	cg02413092	chr7	156741538	+	II	2	Island	Promoter_Associated	FALSE	NOM1	TSS1500		NA
	cg00841760	chr7	158362966	+	II	0	Island	NA	FALSE	PTPRN2;PTPRN2;PTPRN2	Body;Body;Body		NA
	cg11737172	chr8	1923052	+	I	3	S_Shore	NA	FALSE	KBTBD11	5'UTR		TRUE
	cg08174789	chr8	2078112	+	I	3	Island	NA	FALSE	MYOM2	Body		NA
	cg03593471	chr8	10709415	-	II	0	OpenSea	NA	FALSE				NA
	cg00318347	chr8	25812500	-	II	0	OpenSea	NA	FALSE	EBF2	Body		NA
	cg23638042	chr8	43101403	-	II	0	N_Shore	NA	FALSE				NA
	cg04520078	chr8	43101622	-	II	1	Island	NA	FALSE				NA
	cg00921309	chr8	48091487	+	II	3	OpenSea	NA	FALSE				NA
	cg17761419	chr8	57350749	+	II	0	N_Shore	NA	FALSE				TRUE
	cg08245578	chr8	98446695	+	II	2	OpenSea	NA	TRUE				TRUE
	cg16406186	chr8	110988444	-	II	0	S_Shore	NA	FALSE	KCNV1	TSS1500		NA
	cg14660676	chr8	126012434	-	II	0	S_Shore	NA	FALSE	SQLE	Body	CDMR	NA
	cg03566001	chr8	129008054	+	II	1	OpenSea	NA	TRUE	PVT1	Body		NA
	cg17001448	chr8	144152376	-	II	2	N_Shore	NA	FALSE				TRUE
	cg22398259	chr8	144255688	+	II	1	OpenSea	Unclassified_Cell_type_specific	FALSE				NA
	cg09754549	chr8	144790656	+	II	0	Island	NA	FALSE	LOC100130274	TSS1500		NA
	cg13967908	chr9	117159457	+	II	0	N_Shore	Promoter_Associated_Cell_type_specific	FALSE				NA
	cg14391907	chr9	117349544	+	II	0	N_Shore	Unclassified	FALSE	ATP6V1G1	TSS1500		NA
	cg01355108	chr9	139084130	-	II	1	N_Shore	Unclassified_Cell_type_specific	TRUE				NA
	cg25952247	chr9	139092873	+	II	1	Island	NA	FALSE	LHX3;LHX3	Body;Body		NA
	cg11128045	chr9	140395219	-	II	2	Island	NA	FALSE	PNPLA7;PNPLA7	Body;Body		NA
	cg13185377	chr10	601783	+	II	0	OpenSea	NA	TRUE	DIP2C	Body		NA
	cg17379932	chr10	12085598	-	II	0	S_Shore	Promoter_Associated	FALSE	UPF2;UPF2	TSS1500;TSS1500	CDMR	NA
	cg14429209	chr10	26509505	-	II	0	S_Shelf	Unclassified_Cell_type_specific	FALSE	GAD2;GAD2	Body;Body		NA
	cg20212940	chr10	31121906	+	II	2	OpenSea	NA	TRUE				NA
	cg24892069	chr10	33562205	-	II	1	OpenSea	NA	TRUE	NRP1;NRP1;NRP1	Body;Body;Body		TRUE
	cg10430941	chr10	47656773	-	II	1	S_Shore	NA	FALSE	ANTXRL	TSS1500		NA
	cg12848457	chr10	52566320	+	II	0	OpenSea	NA	TRUE				NA
	cg22705835	chr10	65332833	-	II	3	OpenSea	NA	TRUE	REEP3	Body		NA
	cg12353636	chr10	85974086	+	II	1	OpenSea	Unclassified	FALSE	PCDH21	Body		NA
	cg09217157	chr10	97624891	+	II	1	OpenSea	Unclassified	TRUE	ENTPD1;ENTPD1;ENTPD1;ENTPD1;ENTPD1;ENTPD1;ENTPD1	Body;Body;Body;Body;Body;Body;Body		TRUE
	cg23245905	chr10	99735133	-	II	3	OpenSea	NA	FALSE	CRTAC1	Body		NA
	cg12662887	chr10	105343920	-	II	0	N_Shore	Promoter_Associated_Cell_type_specific	FALSE	NEURL	Body		TRUE
	cg11005552	chr10	105648138	-	I	3	OpenSea	Unclassified	TRUE	OBFC1	Body		TRUE
	cg02721176	chr10	118084587	-	I	1	OpenSea	NA	TRUE	C10orf96	Body		NA
	cg16121765	chr10	123442007	+	II	0	OpenSea	NA	TRUE				NA
	cg07119315	chr10	134150567	-	II	2	OpenSea	Unclassified_Cell_type_specific	FALSE	LRRC27;LRRC27;LRRC27;LRRC27;LRRC27	Body;TSS200;Body;Body;Body		NA
	cg16486109	chr11	613632	-	II	0	N_Shore	Unclassified	FALSE	IRF7;IRF7;IRF7	Body;Body;Body		NA
	cg14909179	chr11	882687	+	II	0	S_Shore	NA	FALSE	CHID1;CHID1;CHID1;CHID1;CHID1	Body;Body;Body;Body;Body		NA
	cg11717189	chr11	2154132	-	I	2	Island	NA	FALSE	INS-IGF2;IGF2;IGF2;IGF2	Body;3'UTR;3'UTR;3'UTR		NA
	cg11812625	chr11	6291339	-	II	0	Island	NA	TRUE	CCKBR	Body		NA
	cg22062068	chr11	7110074	-	II	1	N_Shore	NA	FALSE	RBMXL2	TSS200		NA
	cg07241909	chr11	17566163	-	II	1	S_Shore	NA	FALSE	USH1C;USH1C	TSS1500;TSS1500		TRUE
	cg00589305	chr11	19367621	-	II	1	Island	NA	TRUE			CDMR	TRUE
	cg02565993	chr11	27015592	+	II	0	OpenSea	NA	TRUE	FIBIN	TSS200		NA
	cg18265608	chr11	44087367	+	II	1	N_Shore	Promoter_Associated	FALSE	ACCS;ACCS	TSS1500;TSS1500		NA
	cg07104919	chr11	46958073	-	I	2	N_Shore	Promoter_Associated_Cell_type_specific	TRUE	C11orf49;C11orf49;C11orf49;C11orf49	TSS200;TSS200;TSS200;TSS200		NA
	cg18594701	chr11	55111658	-	II	0	OpenSea	NA	FALSE	OR4A16	1stExon		NA
	cg19307003	chr11	60775715	+	II	1	Island	Unclassified_Cell_type_specific	FALSE	CD6	Body		TRUE
	cg24731731	chr11	61545348	+	II	2	Island	NA	TRUE	C11orf9;C11orf9	Body;Body		NA
	cg04518186	chr11	77299962	+	II	0	N_Shore	Promoter_Associated_Cell_type_specific	FALSE	AQP11	TSS1500		NA
	cg26796873	chr11	85359560	+	II	0	S_Shore	NA	FALSE	TMEM126A	5'UTR		NA
	cg26916936	chr11	121970613	+	II	0	OpenSea	NA	TRUE	LOC399959;MIR125B1	Body;TSS200		NA
	cg11957400	chr12	2017093	-	II	0	N_Shore	Unclassified_Cell_type_specific	FALSE	CACNA2D4	Body		TRUE
	cg05163329	chr12	16762789	-	II	0	OpenSea	NA	FALSE				NA
	cg01443755	chr12	41221639	+	II	0	OpenSea	NA	FALSE	CNTN1;CNTN1	5'UTR;5'UTR		NA
	cg17347348	chr12	45445864	-	II	2	S_Shore	NA	FALSE	DBX2	TSS1500		NA
	cg07968760	chr12	49782966	-	II	2	Island	Unclassified_Cell_type_specific	FALSE	SPATS2	5'UTR		NA
	cg16370398	chr12	54448913	+	I	6	S_Shore	NA	FALSE	HOXC4;HOXC4	Body;Body	CDMR	NA
	cg08425810	chr12	58132558	-	I	4	Island	NA	FALSE	AGAP2;AGAP2	TSS1500;Body		NA
	cg23788418	chr12	65904983	+	II	0	OpenSea	NA	TRUE				NA
	cg21272279	chr12	75785232	+	II	0	Island	Promoter_Associated	FALSE	GLIPR1L2	Body		TRUE
	cg10866060	chr12	83592588	-	II	1	OpenSea	NA	TRUE				NA
	cg03557725	chr12	96251912	+	II	1	N_Shore	NA	FALSE	SNRPF	TSS1500		NA
	cg07251046	chr12	97791023	+	II	0	OpenSea	NA	TRUE				NA
	cg20681948	chr12	103342297	-	II	1	N_Shelf	NA	FALSE				NA
	cg23699926	chr12	108170183	-	II	1	S_Shore	NA	FALSE	ASCL4;ASCL4	1stExon;3'UTR	RDMR	NA
	cg01061553	chr12	110891467	+	II	2	S_Shelf	NA	FALSE	GPN3;GPN3;GPN3	Body;Body;Body		NA
	cg08254200	chr12	113229804	-	II	1	OpenSea	NA	TRUE	RPH3A;RPH3A;RPH3A;RPH3A	5'UTR;5'UTR;1stExon;1stExon		NA
	cg11246938	chr12	115112433	-	I	4	Island	NA	TRUE	TBX3;TBX3	Body;Body		NA
	cg23830810	chr12	120967582	+	II	0	S_Shore	Promoter_Associated_Cell_type_specific	FALSE	COQ5	TSS1500	RDMR	NA
	cg02531227	chr12	129460621	-	II	1	OpenSea	NA	FALSE	GLT1D1	Body		NA
	cg03042692	chr13	23310188	-	II	1	OpenSea	NA	FALSE				NA
	cg05215994	chr13	23310203	-	II	1	OpenSea	NA	FALSE				NA
	cg16991589	chr13	25670047	-	II	1	Island	NA	FALSE	PABPC3	TSS1500		NA
	cg18200810	chr13	47472200	+	II	1	OpenSea	NA	FALSE	HTR2A;HTR2A	TSS1500;TSS1500		NA
	cg21690450	chr13	102276634	-	II	2	OpenSea	NA	TRUE	ITGBL1	Body		NA
	cg25849642	chr13	112627458	-	II	1	Island	NA	TRUE				NA
	cg07911664	chr13	112627528	-	II	2	Island	NA	TRUE				NA
	cg20256375	chr13	112730681	-	II	3	S_Shelf	NA	FALSE			RDMR	NA
	cg01671212	chr14	23981341	+	II	0	OpenSea	NA	TRUE				NA
	cg00828721	chr14	37121260	+	II	0	N_Shelf	NA	FALSE				NA
	cg26119877	chr14	37530475	+	II	0	OpenSea	NA	TRUE	SLC25A21;SLC25A21	Body;Body		NA
	cg10528576	chr14	101192913	-	I	4	Island	NA	FALSE	DLK1	TSS1500		NA
	cg13897914	chr15	41695294	+	II	0	S_Shore	Promoter_Associated_Cell_type_specific	FALSE	NDUFAF1	TSS1500		NA
	cg21670987	chr15	50350432	+	II	2	OpenSea	NA	TRUE	ATP8B4	Body		NA
	cg03454639	chr15	51370019	+	II	0	OpenSea	Unclassified_Cell_type_specific	TRUE	TNFAIP8L3	Body		TRUE
	cg22952142	chr15	68549178	+	I	4	OpenSea	NA	TRUE				TRUE
	cg00639615	chr15	89786496	+	II	2	N_Shore	Promoter_Associated	FALSE	FANCI;FANCI	TSS1500;TSS1500		NA
	cg24317086	chr15	93423542	+	II	0	N_Shelf	Unclassified_Cell_type_specific	FALSE				NA
	cg20853889	chr15	93580227	-	II	1	OpenSea	Unclassified	TRUE				NA
	cg02467858	chr15	99790901	+	II	0	N_Shore	NA	FALSE	TTC23;TTC23;TTC23;TTC23;TTC23;LRRC28;TTC23;TTC23	TSS1500;TSS1500;TSS1500;TSS1500;TSS1500;TSS1500;TSS1500;TSS1500		NA
	cg04938149	chr16	221811	+	II	2	N_Shore	NA	FALSE	HBA2	TSS1500		NA
	cg03319082	chr16	1295309	-	II	1	OpenSea	NA	FALSE				TRUE
	cg03655684	chr16	1508785	+	II	1	S_Shore	NA	FALSE	CLCN7;CLCN7	Body;Body		NA
	cg09300795	chr16	4042428	-	I	3	OpenSea	NA	FALSE	ADCY9	Body		NA
	cg06578342	chr16	4349215	+	II	0	OpenSea	NA	TRUE				NA
	cg04862340	chr16	6534204	-	II	2	S_Shore	NA	FALSE	A2BP1;A2BP1	5'UTR;5'UTR	RDMR	NA
	cg06271387	chr16	7138889	-	II	0	OpenSea	NA	TRUE	A2BP1;A2BP1;A2BP1	Body;Body;Body		NA
	cg01750261	chr16	10671842	+	II	2	N_Shelf	NA	TRUE	EMP2	5'UTR		NA
	cg09552652	chr16	23197569	+	II	1	Island	NA	FALSE	SCNN1G	5'UTR		NA
	cg01304080	chr16	33936421	-	II	2	Island	NA	FALSE				NA
	cg10088460	chr16	34375288	+	II	3	OpenSea	NA	FALSE				NA
	cg09898059	chr16	65315918	+	II	0	OpenSea	NA	TRUE				NA
	cg09436545	chr16	71496735	-	II	0	S_Shore	Promoter_Associated	FALSE	ZNF23	TSS1500		NA
	cg04215511	chr16	76310816	+	II	1	OpenSea	NA	TRUE	CNTNAP4	TSS1500		NA
	cg01093138	chr16	83374884	+	II	0	OpenSea	NA	TRUE	CDH13	Body		NA
	cg00021600	chr16	84003607	+	I	3	S_Shore	NA	TRUE	NECAB2	Body		NA
	cg05476521	chr16	86400581	-	II	0	OpenSea	NA	TRUE				NA
	cg03743205	chr16	88600835	+	II	1	Island	Unclassified	FALSE	ZFPM1	Body		NA
	cg25513659	chr17	183931	+	I	3	N_Shore	Unclassified_Cell_type_specific	FALSE	RPH3AL	5'UTR		TRUE
	cg16810621	chr17	3290164	+	II	4	S_Shore	NA	FALSE				NA
	cg03029975	chr17	19280571	-	II	0	N_Shore	NA	FALSE	MAPK7;MAPK7;MAPK7;MAPK7	TSS1500;TSS1500;TSS1500;TSS1500		NA
	cg05210606	chr17	22203008	-	I	3	OpenSea	NA	FALSE				NA
	cg03745383	chr17	31662900	+	II	0	OpenSea	NA	TRUE	ACCN1	Body		NA
	cg22361859	chr17	37123638	+	I	1	OpenSea	Unclassified_Cell_type_specific	FALSE	FBXO47;FBXO47	1stExon;5'UTR		TRUE
	cg14399930	chr17	37123669	+	I	3	OpenSea	Unclassified_Cell_type_specific	FALSE	FBXO47	TSS200		TRUE
	cg05487134	chr17	40489569	+	II	2	OpenSea	Unclassified	FALSE	STAT3;STAT3;STAT3	Body;Body;Body		NA
	cg24881289	chr17	40822424	-	II	3	Island	Promoter_Associated_Cell_type_specific	FALSE	PLEKHH3	Body		NA
	cg00545916	chr17	56565440	-	II	0	Island	Unclassified	FALSE	HSF5	1stExon		NA
	cg21049501	chr17	70120411	+	I	3	Island	NA	FALSE	SOX9	Body	RDMR	NA
	cg20797905	chr17	78747227	-	I	3	OpenSea	Unclassified	TRUE	RPTOR;RPTOR	Body;Body		NA
	cg17652174	chr17	81008971	-	I	3	N_Shore	Promoter_Associated	FALSE	B3GNTL1	Body		NA
	cg22264898	chr18	3297176	-	II	1	OpenSea	Promoter_Associated_Cell_type_specific	FALSE			DMR	TRUE
	cg21050234	chr18	10726518	+	I	3	Island	Unclassified_Cell_type_specific	FALSE	FAM38B	Body		TRUE
	cg23544223	chr18	12777786	-	II	2	Island	NA	FALSE				NA
	cg21026022	chr18	21719568	-	I	4	S_Shore	Promoter_Associated	FALSE	CABYR;CABYR;CABYR;CABYR;CABYR;CABYR	5'UTR;5'UTR;5'UTR;5'UTR;5'UTR;5'UTR		TRUE
	cg22151773	chr18	33078241	-	II	3	S_Shore	Promoter_Associated	FALSE	INO80C;INO80C	TSS1500;TSS1500		NA
	cg12555907	chr18	74845422	-	II	2	Island	NA	FALSE	MBP;MBP	TSS1500;TSS1500		TRUE
	cg23825213	chr18	77623475	-	II	3	Island	NA	FALSE	KCNG2	TSS200		NA
	cg23518439	chr19	639289	+	II	1	Island	Unclassified	TRUE	FGF22	TSS1500		NA
	cg24340935	chr19	3877286	+	II	2	N_Shelf	Unclassified_Cell_type_specific	FALSE				TRUE
	cg12272488	chr19	10151833	+	II	0	OpenSea	NA	FALSE	C3P1	TSS200		NA
	cg10372770	chr19	12377156	+	II	2	Island	NA	FALSE				NA
	cg06307939	chr19	12984645	+	II	2	Island	NA	FALSE	MAST1	Body		NA
	cg03233940	chr19	37894644	-	II	0	Island	NA	FALSE				NA
	cg25757140	chr19	38039469	+	II	2	N_Shore	NA	FALSE				NA
	cg14218481	chr19	38281219	-	II	1	Island	Unclassified_Cell_type_specific	FALSE				NA
	cg15135657	chr19	38346511	-	II	0	S_Shore	NA	FALSE				NA
	cg02993606	chr19	38803369	+	II	2	N_Shelf	NA	FALSE	YIF1B;YIF1B;YIF1B;YIF1B;YIF1B;YIF1B	Body;5'UTR;Body;Body;Body;Body		NA
	cg14741691	chr19	40855329	+	II	0	S_Shore	Promoter_Associated	FALSE	PLD3;PLD3;C19orf47	5'UTR;5'UTR;TSS1500		NA
	cg23332335	chr19	40904974	+	I	6	S_Shore	Unclassified_Cell_type_specific	FALSE	PRX;PRX	Body;Body		TRUE
	cg06503306	chr19	44864843	+	II	2	S_Shelf	NA	FALSE				NA
	cg22676212	chr19	47910108	-	II	2	Island	NA	TRUE	MEIS3;MEIS3	Body;Body		NA
	cg04988514	chr19	48947560	+	I	1	Island	NA	FALSE	GRIN2D;GRWD1	3'UTR;TSS1500	RDMR	NA
	cg26362197	chr19	48948005	+	II	1	N_Shore	NA	FALSE	GRIN2D;GRWD1	3'UTR;TSS1500	RDMR	NA
	cg25261547	chr19	49363369	-	II	2	OpenSea	Unclassified	TRUE	PLEKHA4;PLEKHA4	Body;Body		TRUE
	cg07809484	chr19	51231968	+	II	3	Island	Unclassified	FALSE				TRUE
	cg18568930	chr19	51815658	-	II	0	S_Shore	Unclassified_Cell_type_specific	FALSE	IGLON5	Body		TRUE
	cg03562414	chr19	52391078	+	II	1	Island	NA	FALSE	ZNF577;ZNF577;ZNF577	Body;5'UTR;5'UTR		TRUE
	cg09547119	chr19	52391367	+	II	2	Island	NA	FALSE	ZNF577;ZNF577;ZNF577	TSS200;TSS200;TSS200		TRUE
	cg27002247	chr19	58549241	+	II	2	N_Shore	NA	TRUE	ZSCAN1	Body		NA
	cg14889658	chr19	58628735	-	II	0	N_Shore	NA	FALSE	ZSCAN18;ZSCAN18	Body;Body	RDMR	NA
	cg08095654	chr19	58728560	+	II	0	Island	NA	FALSE				NA
	cg18521743	chr19	59025573	-	I	4	Island	Promoter_Associated	TRUE	ZBTB45	Body		NA
	cg14721981	chr20	21381070	-	II	1	S_Shelf	NA	FALSE				NA
	cg08292485	chr20	29993663	+	II	0	OpenSea	NA	FALSE	DEFB121	Body		NA
	cg20747455	chr20	43933383	+	II	0	Island	NA	FALSE	MATN4;MATN4;MATN4	Body;Body;Body		NA
	cg07869907	chr20	44839187	-	II	0	Island	NA	FALSE	CDH22	Body		NA
	cg20553766	chr20	54824583	+	II	3	Island	Unclassified	FALSE	MC3R	1stExon		NA
	cg25983380	chr20	57465439	-	I	5	Island	NA	FALSE	GNAS;GNAS;GNAS;GNAS;GNAS;GNAS;GNAS;GNAS	3'UTR;TSS1500;TSS1500;Body;TSS1500;3'UTR;TSS1500;Body		NA
	cg20187011	chr21	28214928	+	II	1	N_Shore	NA	FALSE	ADAMTS1	Body	RDMR	NA
	cg20548231	chr22	31318373	+	II	1	Island	Unclassified_Cell_type_specific	FALSE	C22orf27	Body		NA
	cg11260046	chr22	42095536	-	I	3	Island	Unclassified_Cell_type_specific	FALSE	MEI1;MEI1	1stExon;5'UTR		TRUE
	cg26394940	chr22	46449461	-	II	1	N_Shore	Promoter_Associated	FALSE	C22orf26;LOC150381	Body;TSS1500		NA
	cg11153400	chr22	46449498	-	I	4	N_Shore	Promoter_Associated	FALSE	C22orf26;LOC150381	Body;TSS1500		NA
	cg11821795	chr22	47611604	-	II	3	S_Shelf	NA	FALSE				NA
	cg25665606	chr22	50986051	+	II	0	Island	NA	FALSE	KLHDC7B	TSS1500		NA

## Sheet: hg38_liftover_PAMES
	CpG	chr	pos	strand	type	nCpGs	island.status	feature.group	enhancer	UCSC.name	UCSC.group	DMR	DHS	Gene_type
	cg18269141	chr1	2132527	-	II	1	Island	Promoter_Associated	FALSE	PRKCZ;PRKCZ;PRKCZ	5'UTR;Body;5'UTR		NA	protein_coding;protein_coding;protein_coding;protein_coding;protein_coding;protein_coding;protein_coding;protein_coding;protein_coding;protein_coding;protein_coding;protein_coding;protein_coding;protein_coding;protein_coding;protein_coding
	cg06415891	chr1	2535657	-	II	1	Island	Unclassified_Cell_type_specific	TRUE				NA	0
	cg24550112	chr1	13701026	-	II	1	S_Shore	NA	FALSE	PRDM2	5'UTR		TRUE	protein_coding;protein_coding
	cg00375983	chr1	18854896	-	II	2	Island	NA	FALSE	TAS1R2	Body		NA	protein_coding;protein_coding
	cg04160030	chr1	23869169	-	II	0	S_Shore	Promoter_Associated	FALSE	FUCA1	TSS1500		NA	protein_coding
	cg26372517	chr1	35573558	+	II	1	Island	Unclassified_Cell_type_specific	TRUE	TFAP2E;TFAP2E	5'UTR;1stExon		NA	antisense;antisense;protein_coding
	cg12548638	chr1	37761140	+	II	2	N_Shore	NA	FALSE	EPHA10;EPHA10	3'UTR;Body		NA	protein_coding;protein_coding;protein_coding
	cg19619028	chr1	41862296	+	II	2	OpenSea	NA	TRUE	HIVEP3;HIVEP3	5'UTR;5'UTR		TRUE	protein_coding;protein_coding;protein_coding;protein_coding;protein_coding
	cg22875872	chr1	43566085	-	I	3	Island	Unclassified_Cell_type_specific	FALSE	PTPRF;PTPRF	Body;Body		NA	protein_coding;protein_coding;protein_coding;protein_coding;protein_coding;protein_coding
	cg17737314	chr1	43648684	-	II	0	N_Shore	NA	FALSE	KDM4A	TSS1500		NA	protein_coding
	cg06600287	chr1	52922047	-	II	0	S_Shore	Promoter_Associated	FALSE	ECHDC2	TSS1500		NA	protein_coding;protein_coding;protein_coding;protein_coding;protein_coding;protein_coding;protein_coding;protein_coding;protein_coding;protein_coding;protein_coding;protein_coding;protein_coding;protein_coding
	cg03050981	chr1	65440987	+	II	1	OpenSea	NA	TRUE	LEPR;LEPR;LEPR	5'UTR;5'UTR;5'UTR		NA	protein_coding;protein_coding;protein_coding;protein_coding
	cg13557213	chr1	96473974	-	II	0	OpenSea	NA	TRUE				NA	0
	cg26015416	chr1	107480860	+	II	1	S_Shore	NA	FALSE	NTNG1;NTNG1;NTNG1	3'UTR;3'UTR;3'UTR		NA	protein_coding;protein_coding;protein_coding;protein_coding;protein_coding
	cg05630111	chr1	150975554	-	I	5	S_Shore	NA	FALSE	LASS2;LASS2	TSS1500;TSS1500		NA	protein_coding;protein_coding;protein_coding;protein_coding;protein_coding;protein_coding
	cg16689481	chr1	152107237	+	II	0	N_Shore	NA	FALSE	TCHH	3'UTR		NA	protein_coding;protein_coding
	cg10516993	chr1	158177656	-	II	0	Island	NA	FALSE			DMR	TRUE	processed_pseudogene
	cg17515347	chr1	159077373	-	II	0	OpenSea	Promoter_Associated	FALSE	AIM2	TSS1500		NA	protein_coding;protein_coding;protein_coding;protein_coding
	cg03044573	chr1	173866127	+	II	1	N_Shore	NA	FALSE	GAS5;SNORD78;SNORD44;SNORD80;SNORD79	Body;TSS1500;TSS200;TSS1500;TSS1500		NA	processed_transcript;processed_transcript;processed_transcript;processed_transcript;processed_transcript;processed_transcript;processed_transcript;processed_transcript;processed_transcript;processed_transcript;processed_transcript;processed_transcript;processed_transcript;processed_transcript;processed_transcript;processed_transcript;processed_transcript;processed_transcript;processed_transcript;…
	cg22359828	chr1	181545080	-	II	0	OpenSea	NA	TRUE	CACNA1E	Body		NA	protein_coding;protein_coding;protein_coding;protein_coding;protein_coding;protein_coding;protein_coding;protein_coding;protein_coding;protein_coding
	cg13300273	chr1	200873762	+	I	2	Island	Unclassified_Cell_type_specific	TRUE	GPR25	1stExon		NA	protein_coding
	cg21105875	chr1	202809741	-	I	4	N_Shore	NA	FALSE	KDM5B	TSS1500		NA	protein_coding;protein_coding;antisense;antisense;antisense
	cg25741609	chr1	206724961	-	II	0	OpenSea	Unclassified	TRUE	MAPKAPK2;MAPKAPK2	Body;Body		NA	protein_coding;protein_coding
	cg01003599	chr1	212950094	+	II	1	N_Shore	NA	FALSE	VASH2;VASH2;VASH2	TSS1500;TSS1500;TSS1500		NA	protein_coding;protein_coding;protein_coding;protein_coding;protein_coding;protein_coding;protein_coding;protein_coding;protein_coding
	cg14576824	chr1	213051060	-	II	2	N_Shore	Promoter_Associated	FALSE	RPS6KC1;RPS6KC1	TSS200;TSS200		NA	protein_coding;protein_coding;protein_coding;protein_coding;protein_coding;protein_coding
	cg04411442	chr1	217370037	-	II	0	OpenSea	NA	TRUE				NA	0
	cg20799095	chr1	225736963	-	II	1	OpenSea	NA	TRUE				NA	antisense;sense_intronic
	cg14925024	chr1	228104004	+	II	2	S_Shore	NA	FALSE	C1orf35	TSS1500		NA	protein_coding;protein_coding;protein_coding;protein_coding;protein_coding;protein_coding;protein_coding
	cg03784956	chr1	228649491	+	II	3	N_Shore	NA	FALSE	DUSP5P	Body		NA	processed_pseudogene;rRNA
	cg09823288	chr1	239388828	-	II	0	S_Shore	NA	FALSE			RDMR	NA	protein_coding;protein_coding
	cg00081729	chr1	240493437	+	II	3	S_Shore	NA	FALSE	GREM2	Body		TRUE	protein_coding
	cg20247911	chr2	2120846	+	II	0	OpenSea	Unclassified	FALSE	MYT1L	5'UTR		TRUE	protein_coding;protein_coding;protein_coding
	cg19570154	chr2	5373204	+	II	1	OpenSea	NA	TRUE				NA	0
	cg21047367	chr2	11592779	+	II	3	Island	NA	FALSE	GREB1	Body		NA	protein_coding;protein_coding;protein_coding
	cg02946570	chr2	20823627	-	II	1	S_Shore	NA	FALSE	C2orf43	TSS1500		NA	protein_coding;protein_coding;protein_coding;protein_coding;protein_coding;protein_coding;protein_coding;protein_coding;protein_coding;protein_coding;protein_coding;protein_coding
	cg01051003	*	-1	+	II	1	OpenSea	NA	TRUE				NA	0
	cg20860188	chr2	23390409	+	II	0	S_Shelf	NA	FALSE	KLHL29	5'UTR		NA	protein_coding
	cg08067268	chr2	26243617	-	II	1	N_Shore	NA	FALSE	HADHB;HADHA	TSS1500;Body		NA	protein_coding;protein_coding;protein_coding;protein_coding;protein_coding;protein_coding;protein_coding
	cg16842187	chr2	26728605	+	II	2	Island	NA	FALSE	KCNK3	3'UTR		NA	protein_coding;protein_coding
	cg10550416	chr2	36549180	+	II	1	OpenSea	NA	TRUE	CRIM1	3'UTR		NA	protein_coding;protein_coding
	cg14631114	chr2	42796805	+	II	1	S_Shelf	Unclassified_Cell_type_specific	FALSE				NA	0
	cg05136724	chr2	65566828	-	II	0	OpenSea	NA	TRUE				NA	lincRNA;lincRNA
	cg19851560	chr2	88090648	+	II	0	OpenSea	Unclassified_Cell_type_specific	FALSE	SMYD1	Body		NA	protein_coding;protein_coding;protein_coding;protein_coding
	cg08446121	chr2	94856742	-	II	0	N_Shore	NA	FALSE	ANKRD20B	Body		NA	transcribed_unprocessed_pseudogene;transcribed_unprocessed_pseudogene
	cg00790071	chr2	102114947	+	II	2	OpenSea	NA	TRUE				NA	protein_coding;protein_coding;protein_coding;protein_coding;protein_coding
	cg07720865	chr2	102735883	+	II	0	N_Shore	NA	FALSE	MFSD9	Body		NA	protein_coding;protein_coding;protein_coding;protein_coding;protein_coding;protein_coding;protein_coding;protein_coding;protein_coding;protein_coding;protein_coding
	cg05310309	chr2	108640973	+	II	0	OpenSea	NA	TRUE	LIMS1	5'UTR		TRUE	protein_coding;protein_coding;protein_coding;protein_coding;protein_coding;protein_coding;protein_coding;protein_coding
	cg26631039	chr2	120867447	+	I	5	Island	NA	FALSE	GLI2	Body		TRUE	protein_coding;protein_coding;protein_coding;protein_coding;protein_coding;protein_coding;protein_coding;protein_coding;protein_coding;protein_coding;protein_coding;protein_coding;protein_coding;protein_coding;lincRNA
	cg11713727	chr2	149588055	-	II	0	OpenSea	Promoter_Associated	FALSE	MMADHC	TSS1500		NA	antisense;protein_coding;protein_coding;protein_coding;protein_coding
	cg17489939	chr2	176117191	+	II	0	N_Shore	NA	FALSE	HOXD10	1stExon	CDMR	NA	protein_coding;protein_coding;protein_coding
	cg24930416	chr2	200525582	+	II	0	N_Shore	Promoter_Associated	FALSE	SGOL2;SGOL2;SGOL2	TSS1500;TSS1500;TSS1500		NA	protein_coding;protein_coding;protein_coding
	cg16468843	chr3	10328940	-	I	3	Island	Unclassified_Cell_type_specific	FALSE	ATP2B2;ATP2B2	Body;Body		NA	miRNA;protein_coding;protein_coding;protein_coding;protein_coding;protein_coding;protein_coding;protein_coding;protein_coding
	cg23480021	chr3	22371255	+	II	0	N_Shore	NA	FALSE			CDMR	NA	protein_coding;protein_coding;protein_coding
	cg25129124	chr3	42685997	+	I	4	Island	NA	FALSE	KBTBD5	1stExon		TRUE	protein_coding
	cg13607709	chr3	46898663	+	II	2	Island	NA	FALSE	PTH1R	Body		NA	protein_coding;protein_coding;protein_coding;protein_coding;protein_coding;protein_coding;protein_coding
	cg02938205	chr3	49199377	-	I	3	Island	NA	FALSE	CCDC36;CCDC36	TSS200;5'UTR		TRUE	protein_coding;protein_coding;protein_coding;protein_coding;protein_coding
	cg14056993	chr3	65357208	+	II	0	Island	NA	TRUE	MAGI1;MAGI1	Body;Body		NA	protein_coding;protein_coding;protein_coding;protein_coding
	cg00487142	chr3	109337510	+	II	0	OpenSea	NA	FALSE	DPPA4	1stExon		NA	protein_coding;protein_coding;protein_coding;protein_coding;protein_coding;protein_coding
	cg12473849	chr3	137163907	+	II	0	OpenSea	NA	TRUE				NA	0
	cg00492055	chr3	138593514	+	II	2	N_Shore	NA	FALSE	CEP70	5'UTR		NA	protein_coding;protein_coding;protein_coding;protein_coding;protein_coding;protein_coding;protein_coding;protein_coding;protein_coding;protein_coding;protein_coding
	cg06508738	chr3	139045010	-	II	0	Island	NA	FALSE	PRR23C	TSS200		NA	protein_coding;protein_coding
	cg08849628	chr3	139341528	+	II	0	N_Shelf	NA	FALSE				NA	protein_coding;protein_coding;protein_coding
	cg15726045	chr3	146072310	-	II	0	OpenSea	NA	TRUE	PLOD2;PLOD2	Body;Body		NA	protein_coding;protein_coding;protein_coding;protein_coding;protein_coding;antisense
	cg15287443	chr3	147403442	+	II	0	OpenSea	NA	TRUE	ZIC4;ZIC4;ZIC4	Body;5'UTR;Body	RDMR	NA	protein_coding;protein_coding;protein_coding;protein_coding;protein_coding;protein_coding;protein_coding;protein_coding;protein_coding;protein_coding;protein_coding
	cg14866567	chr3	148965172	+	II	0	OpenSea	NA	TRUE				NA	0
	cg11046673	chr3	151327567	-	II	1	OpenSea	NA	TRUE	MED12L;P2RY13	Body;3'UTR		NA	protein_coding;protein_coding;protein_coding;protein_coding;protein_coding;protein_coding
	cg25620760	chr3	170485148	-	II	0	OpenSea	NA	TRUE	SLC7A14	Body		NA	protein_coding;protein_coding;protein_coding;protein_coding
	cg05618934	chr4	1413804	-	I	4	Island	NA	FALSE				NA	0
	cg15931850	chr4	1548362	+	II	1	OpenSea	Unclassified	FALSE				NA	0
	cg25216704	chr4	3483666	-	II	0	N_Shore	NA	FALSE	DOK7;DOK7	Body;Body		NA	protein_coding;protein_coding;protein_coding;protein_coding
	cg11612852	chr4	21698122	+	II	0	OpenSea	NA	FALSE	KCNIP4;KCNIP4	5'UTR;TSS1500		NA	protein_coding;protein_coding;protein_coding;protein_coding;antisense
	cg25352940	chr4	29051743	+	II	1	OpenSea	NA	TRUE				NA	0
	cg11143953	chr4	53376985	+	II	0	N_Shore	Promoter_Associated	FALSE	FIP1L1;FIP1L1;FIP1L1	TSS1500;TSS1500;TSS1500		NA	protein_coding;protein_coding;protein_coding;protein_coding;protein_coding;protein_coding;protein_coding;protein_coding;protein_coding
	cg25064395	chr4	54277390	-	II	1	OpenSea	NA	FALSE	PDGFRA	Body		NA	protein_coding;protein_coding;protein_coding;protein_coding;protein_coding;protein_coding
	cg24796651	chr4	75991195	-	I	2	S_Shore	Promoter_Associated	FALSE	SDAD1	TSS1500		TRUE	protein_coding;antisense;protein_coding;protein_coding;protein_coding;protein_coding;protein_coding;protein_coding
	cg04214966	chr4	80198306	-	II	3	S_Shore	NA	FALSE	PRDM8;PRDM8	5'UTR;5'UTR		NA	protein_coding;protein_coding;protein_coding;protein_coding
	cg02847897	chr4	87221123	-	II	2	S_Shore	Promoter_Associated	FALSE	KLHL8	TSS1500		NA	protein_coding;protein_coding;protein_coding;protein_coding;protein_coding;protein_coding;protein_coding;protein_coding
	cg21593676	chr4	87221125	-	II	2	S_Shore	Promoter_Associated	FALSE	KLHL8	TSS1500		NA	protein_coding;protein_coding;protein_coding;protein_coding;protein_coding;protein_coding;protein_coding;protein_coding
	cg15204036	chr4	108763370	+	II	1	S_Shore	NA	FALSE	AGXT2L1;AGXT2L1;AGXT2L1;AGXT2L1;AGXT2L1	TSS1500;TSS1500;TSS1500;TSS1500;TSS1500		TRUE	protein_coding;protein_coding;protein_coding;protein_coding;protein_coding;protein_coding;protein_coding;protein_coding
	cg11979875	chr4	121800566	+	II	0	N_Shore	NA	FALSE	EXOSC9;EXOSC9	TSS1500;TSS1500		NA	protein_coding;protein_coding;protein_coding;protein_coding;protein_coding;protein_coding;protein_coding
	cg24312680	chr4	127783363	-	II	0	S_Shore	Promoter_Associated	FALSE	HSPA4L	Body	RDMR	NA	protein_coding;protein_coding;protein_coding;protein_coding
	cg22078781	chr4	183721541	+	II	1	N_Shore	Unclassified	FALSE				TRUE	0
	cg24716416	chr4	187814958	+	II	1	OpenSea	NA	FALSE				NA	0
	cg16181718	chr4	189810501	-	II	1	Island	NA	FALSE				NA	lincRNA;lincRNA
	cg22689016	chr5	506014	-	II	2	N_Shore	NA	TRUE	SLC9A3	Body		TRUE	protein_coding;protein_coding
	cg15179011	chr5	1247175	+	II	0	S_Shore	Unclassified_Cell_type_specific	FALSE				NA	0
	cg12884551	chr5	1673093	-	II	1	OpenSea	NA	FALSE				NA	0
	cg05184729	chr5	1962197	-	II	0	OpenSea	NA	FALSE				NA	0
	cg23479922	chr5	16179524	+	I	3	Island	NA	FALSE	MARCH11	1stExon		TRUE	protein_coding;protein_coding;antisense
	cg14711743	chr5	80218758	+	II	0	OpenSea	Unclassified_Cell_type_specific	TRUE	SERINC5	Body		NA	protein_coding;protein_coding;protein_coding;protein_coding;protein_coding
	cg12197752	chr5	101784062	-	II	3	OpenSea	NA	FALSE				NA	0
	cg24899558	chr5	103993369	-	II	2	OpenSea	NA	TRUE				NA	0
	cg04974775	chr5	115181157	-	II	2	S_Shore	NA	FALSE	TRIM36;TRIM36;TRIM36	TSS1500;TSS1500;TSS1500		NA	protein_coding;protein_coding;protein_coding;protein_coding
	cg23910413	chr5	140725820	-	II	2	OpenSea	NA	FALSE	VTRNA1-3	TSS1500		TRUE	misc_RNA
	cg06683094	chr5	140797471	-	II	0	S_Shore	NA	FALSE	PCDHA2;PCDHA1;PCDHA1;PCDHA2;PCDHA2	Body;Body;Body;3'UTR;1stExon		NA	antisense;antisense;protein_coding;protein_coding;protein_coding;protein_coding;protein_coding
	cg19976449	chr5	140867041	-	II	1	N_Shelf	NA	FALSE	PCDHA6;PCDHA2;PCDHA1;PCDHA9;PCDHA7;PCDHA1;PCDHA11;PCDHA6;PCDHA5;PCDHA11;PCDHA10;PCDHA3;PCDHA4;PCDHA10;PCDHA8	Body;Body;Body;Body;Body;Body;TSS1500;Body;Body;TSS1500;Body;Body;Body;Body;Body		NA	protein_coding;protein_coding;protein_coding;protein_coding;protein_coding;protein_coding;protein_coding;protein_coding;protein_coding;protein_coding;protein_coding;protein_coding;protein_coding;protein_coding;protein_coding;protein_coding;protein_coding;protein_coding
	cg06048354	chr5	141122230	-	II	0	N_Shore	NA	FALSE	PCDHB4	1stExon	RDMR	NA	antisense;antisense;antisense;protein_coding;protein_coding;protein_coding
	cg25205438	chr5	141137829	-	II	0	S_Shore	NA	FALSE	PCDHB5;PCDHB5	3'UTR;1stExon		NA	antisense;antisense;antisense;antisense;protein_coding;protein_coding
	cg24120669	chr5	141150238	+	II	2	N_Shore	NA	FALSE	PCDHB6	TSS200	RDMR	NA	antisense;antisense;antisense;antisense;protein_coding;protein_coding;protein_coding
	cg08967338	chr5	141155634	-	II	1	N_Shore	NA	FALSE	PCDHB17	TSS1500		NA	antisense;antisense;antisense;transcribed_unprocessed_pseudogene;transcribed_unprocessed_pseudogene
	cg17735593	chr5	141172924	-	II	2	N_Shore	Unclassified	FALSE	PCDHB7	1stExon	RDMR	NA	antisense;antisense;antisense;protein_coding
	cg26569309	chr5	141183825	+	II	2	N_Shore	NA	FALSE	PCDHB16	1stExon		NA	antisense;protein_coding;protein_coding;antisense;antisense;protein_coding;protein_coding
	cg24127414	chr5	141200071	+	II	0	N_Shore	NA	FALSE	PCDHB11	1stExon	RDMR	NA	antisense;antisense;protein_coding;protein_coding
	cg09816420	chr5	141226279	+	II	0	S_Shore	NA	FALSE	PCDHB14;PCDHB14	3'UTR;1stExon		NA	antisense;protein_coding;protein_coding
	cg18781988	chr5	141343982	+	I	3	Island	NonGene_Associated	FALSE	PCDHGA2;PCDHGA3;PCDHGA1;PCDHGA3	Body;TSS200;Body;TSS200		TRUE	protein_coding;protein_coding;protein_coding;protein_coding;protein_coding
	cg01561869	chr5	141345580	+	II	1	Island	NA	FALSE	PCDHGA2;PCDHGA3;PCDHGA3;PCDHGA1	Body;1stExon;1stExon;Body		NA	protein_coding;protein_coding;protein_coding;protein_coding;protein_coding
	cg01575930	chr5	141353818	-	II	1	N_Shore	NA	FALSE	PCDHGA2;PCDHGA4;PCDHGA1;PCDHGA4;PCDHGB1;PCDHGA3	Body;TSS1500;Body;TSS1500;Body;Body		NA	protein_coding;protein_coding;protein_coding;protein_coding;protein_coding;protein_coding;protein_coding
	cg27079776	chr5	141353854	-	II	0	N_Shore	NA	FALSE	PCDHGA2;PCDHGA4;PCDHGA1;PCDHGA4;PCDHGB1;PCDHGA3	Body;TSS1500;Body;TSS1500;Body;Body		NA	protein_coding;protein_coding;protein_coding;protein_coding;protein_coding;protein_coding;protein_coding
	cg04773864	chr5	141365196	+	II	2	N_Shore	NA	FALSE	PCDHGA4;PCDHGA2;PCDHGA5;PCDHGB2;PCDHGA1;PCDHGB1;PCDHGA3;PCDHGA5	Body;Body;1stExon;Body;Body;Body;Body;1stExon		NA	protein_coding;protein_coding;protein_coding;protein_coding;protein_coding;protein_coding;protein_coding;protein_coding;protein_coding
	cg05494467	chr5	141512741	-	I	4	N_Shore	Promoter_Associated	FALSE	PCDHGB5;PCDHGC3;PCDHGA6;PCDHGB4;PCDHGA8;PCDHGA12;PCDHGB3;PCDHGA5;PCDHGA1;PCDHGA11;PCDHGA3;PCDHGA2;PCDHGB6;PCDHGA11;PCDHGC5;PCDHGA4;PCDHGB2;PCDHGA10;PCDHGC4;PCDHGB7;PCDHGA9;PCDHGC3;PCDHGB1;PCDHGA7	3'UTR;3'UTR;3'UTR;3'UTR;3'UTR;3'UTR;3'UTR;3'UTR;3'UTR;3'UTR;3'UTR;3'UTR;3'UTR;3'UTR;3'UTR;3'UTR;3'UTR;3'UTR;3'UTR;3'UTR;3'UTR;3'UTR;3'UTR;3'UTR	CDMR	TRUE	protein_coding;protein_coding;protein_coding;protein_coding;protein_coding;protein_coding;protein_coding;protein_coding;protein_coding;protein_coding;protein_coding;protein_coding;protein_coding;protein_coding;protein_coding;protein_coding;protein_coding;protein_coding;protein_coding;protein_coding;protein_coding;protein_coding;protein_coding
	cg00594129	chr5	159097262	+	II	0	Island	Unclassified	TRUE	EBF1	Body	CDMR	NA	protein_coding;protein_coding;protein_coding;protein_coding;protein_coding;protein_coding;protein_coding
	cg02884181	chr5	159262500	-	II	2	N_Shore	NA	FALSE	UBLCP1	TSS1500		NA	protein_coding
	cg16268165	chr5	176847343	-	I	6	OpenSea	NA	FALSE	UNC5A	Body		NA	protein_coding
	cg03671052	chr5	180659260	+	I	7	OpenSea	NA	FALSE				NA	0
	cg04964883	chr6	1410201	-	II	0	OpenSea	NA	FALSE				NA	0
	cg19137348	chr6	1555076	+	I	3	Island	Unclassified	FALSE				NA	0
	cg17204113	chr6	8108436	+	II	0	OpenSea	NA	TRUE				TRUE	0
	cg27341636	chr6	27268545	-	II	3	OpenSea	NA	FALSE				NA	processed_pseudogene
	cg01247537	chr6	27874320	+	I	3	S_Shore	NA	FALSE	HIST1H4L	TSS1500		NA	protein_coding
	cg01792601	chr6	28479063	-	II	2	OpenSea	NA	FALSE				NA	0
	cg15747825	chr6	28597849	-	II	0	OpenSea	NA	FALSE			RDMR	NA	protein_coding
	cg19022254	chr6	29633928	-	II	0	S_Shore	NA	FALSE	GABBR1;GABBR1	TSS1500;TSS1500		NA	protein_coding;protein_coding;protein_coding;protein_coding;protein_coding;protein_coding;protein_coding;protein_coding;protein_coding
	cg11768167	chr6	29723112	-	II	0	N_Shore	Promoter_Associated	FALSE	HLA-F;HLA-F;HLA-F	TSS1500;TSS1500;TSS1500		TRUE	unprocessed_pseudogene;protein_coding;protein_coding;protein_coding;protein_coding;protein_coding;protein_coding;protein_coding;protein_coding;protein_coding;protein_coding;protein_coding;protein_coding
	cg23732629	chr6	32441609	+	II	1	OpenSea	NA	FALSE	HLA-DRA	Body		NA	protein_coding;protein_coding
	cg00526843	chr6	33116643	-	II	1	N_Shore	NA	FALSE	HLA-DPB2	Body		NA	transcribed_unprocessed_pseudogene;transcribed_unprocessed_pseudogene
	cg01035815	chr6	33633051	-	II	1	N_Shore	Promoter_Associated	FALSE	ITPR3	Body		NA	protein_coding;protein_coding
	cg17762073	chr6	34056443	+	I	3	Island	NA	TRUE	GRM4	Body		TRUE	protein_coding;protein_coding;protein_coding;protein_coding;protein_coding;protein_coding;protein_coding;protein_coding;protein_coding;protein_coding;protein_coding;protein_coding;protein_coding
	cg14691497	chr6	47788734	-	II	1	OpenSea	Unclassified	TRUE	OPN5;OPN5	5'UTR;Body		NA	protein_coding;protein_coding;protein_coding;protein_coding
	cg21710255	chr6	49714029	+	II	0	OpenSea	NA	FALSE	CRISP2;CRISP2;CRISP2;CRISP2;CRISP2	TSS1500;TSS1500;TSS1500;TSS1500;TSS1500		NA	protein_coding;protein_coding;protein_coding
	cg25142479	chr6	70283737	-	II	1	S_Shore	NA	FALSE	COL9A1;COL9A1	Body;TSS1500		NA	protein_coding;protein_coding;protein_coding
	cg00201779	chr6	71421317	-	II	1	S_Shore	NA	FALSE	C6orf155	TSS1500	CDMR	NA	lincRNA;lincRNA;lincRNA;lincRNA;lincRNA;lincRNA
	cg10606698	chr6	75493926	-	II	1	OpenSea	NA	TRUE	FILIP1	TSS200		NA	protein_coding;protein_coding
	cg10908869	chr6	79911505	-	II	0	OpenSea	NA	TRUE				NA	0
	cg18625538	chr6	87122891	+	II	0	Island	NA	FALSE				NA	processed_pseudogene
	cg13164087	chr6	87122948	-	II	1	S_Shore	NA	FALSE				NA	processed_pseudogene
	cg13345255	chr6	100420750	-	II	0	OpenSea	NA	TRUE	SIM1	Body		NA	protein_coding;protein_coding
	cg25323841	chr6	108123302	+	II	1	S_Shelf	NA	FALSE				NA	protein_coding;protein_coding;lincRNA;lincRNA
	cg15500907	chr6	112117748	-	II	1	OpenSea	NA	TRUE	LAMA4;LAMA4;LAMA4	Body;Body;Body		NA	protein_coding;protein_coding;protein_coding;protein_coding
	cg23878264	chr6	132589806	+	II	1	OpenSea	NA	FALSE	TAAR5	TSS200		NA	protein_coding
	cg22855968	chr6	134352024	-	II	2	OpenSea	Unclassified_Cell_type_specific	TRUE				NA	0
	cg24154271	chr6	140636638	-	II	1	OpenSea	NA	TRUE				NA	0
	cg18745416	chr6	151690264	+	II	0	OpenSea	NA	FALSE	ESR1	TSS1500		NA	protein_coding;protein_coding;protein_coding
	cg04671145	chr6	156719962	+	II	0	Island	Unclassified_Cell_type_specific	TRUE				TRUE	0
	cg10735454	chr6	161415493	+	II	0	OpenSea	NA	TRUE	PARK2;PARK2;PARK2	Body;Body;Body		NA	protein_coding;protein_coding;protein_coding;protein_coding;protein_coding;protein_coding;protein_coding
	cg08481967	chr6	166352111	+	II	1	OpenSea	Unclassified_Cell_type_specific	TRUE				NA	0
	cg19851574	chr6	166764745	+	I	4	OpenSea	NA	FALSE	RPS6KA2	Body		NA	protein_coding;protein_coding;protein_coding;protein_coding
	cg17587456	chr6	168274172	+	II	0	OpenSea	NA	TRUE				NA	0
	cg03110795	chr7	1289774	+	II	1	Island	NA	FALSE				NA	0
	cg08240539	chr7	2242965	-	II	2	S_Shore	Promoter_Associated	FALSE	FTSJ2;NUDT1;NUDT1;NUDT1;NUDT1;NUDT1;NUDT1;NUDT1;NUDT1;NUDT1	TSS1500;5'UTR;5'UTR;5'UTR;5'UTR;1stExon;5'UTR;5'UTR;1stExon;5'UTR		NA	protein_coding;protein_coding;protein_coding;protein_coding;protein_coding;protein_coding;protein_coding;protein_coding;protein_coding
	cg24626554	chr7	5072004	-	II	2	Island	Unclassified_Cell_type_specific	FALSE	LOC389458	TSS200		NA	protein_coding;protein_coding;lincRNA
	cg18848287	chr7	5072010	-	II	0	Island	Unclassified_Cell_type_specific	FALSE	LOC389458	TSS200		NA	protein_coding;protein_coding;lincRNA
	cg09203501	chr7	5231914	-	I	2	S_Shelf	NA	FALSE	WIPI2;WIPI2;WIPI2;WIPI2;WIPI2	3'UTR;3'UTR;3'UTR;3'UTR;3'UTR	CDMR	NA	protein_coding
	cg08822075	chr7	26153987	-	II	1	S_Shore	NA	TRUE	NFE2L3	Body	RDMR	TRUE	protein_coding
	cg20517050	chr7	27144187	-	II	2	Island	Unclassified	FALSE	HOXA5	TSS1500	CDMR	TRUE	antisense;antisense;protein_coding;protein_coding;protein_coding;processed_transcript
	cg17432857	chr7	27144819	-	II	0	Island	Unclassified	FALSE	HOXA5	TSS1500		NA	antisense;antisense;protein_coding;protein_coding;processed_transcript
	cg26905768	chr7	34059191	+	II	4	OpenSea	NA	TRUE	BMPER	Body		NA	protein_coding
	cg10413224	chr7	34079146	+	II	1	Island	NA	FALSE	BMPER	Body		NA	protein_coding;protein_coding
	cg13068698	chr7	35038470	+	II	1	S_Shore	Promoter_Associated	FALSE	DPY19L1	TSS1500		NA	protein_coding;protein_coding
	cg08837626	chr7	35971796	+	II	1	Island	NA	FALSE				NA	processed_pseudogene;unprocessed_pseudogene
	cg24828620	chr7	50093307	-	I	2	Island	Promoter_Associated_Cell_type_specific	FALSE	ZPBP;ZPBP	TSS200;TSS200		NA	protein_coding;protein_coding;protein_coding;protein_coding
	cg17654585	chr7	57206075	-	II	0	S_Shelf	NA	FALSE				NA	0
	cg01646795	chr7	57257134	-	II	1	Island	NA	FALSE				NA	0
	cg18409649	chr7	99468775	-	I	5	N_Shelf	NA	FALSE				NA	0
	cg01696605	chr7	151174605	+	II	1	Island	NA	FALSE				NA	protein_coding
	cg02413092	chr7	156948844	+	II	2	Island	Promoter_Associated	FALSE	NOM1	TSS1500		NA	protein_coding
	cg00841760	chr7	158570274	+	II	0	Island	NA	FALSE	PTPRN2;PTPRN2;PTPRN2	Body;Body;Body		NA	protein_coding;protein_coding;protein_coding;protein_coding
	cg11737172	chr8	1974886	+	I	3	S_Shore	NA	FALSE	KBTBD11	5'UTR		TRUE	protein_coding;lincRNA;lincRNA;lincRNA;lincRNA
	cg08174789	chr8	2130124	+	I	3	Island	NA	FALSE	MYOM2	Body		NA	protein_coding;protein_coding;protein_coding;protein_coding;protein_coding;protein_coding
	cg03593471	chr8	10851905	-	II	0	OpenSea	NA	FALSE				NA	0
	cg00318347	chr8	25954984	-	II	0	OpenSea	NA	FALSE	EBF2	Body		NA	protein_coding;protein_coding
	cg23638042	chr8	43246260	-	II	0	N_Shore	NA	FALSE				NA	processed_pseudogene
	cg04520078	chr8	43246479	-	II	1	Island	NA	FALSE				NA	processed_pseudogene
	cg00921309	chr8	47179864	+	II	3	OpenSea	NA	FALSE				NA	unprocessed_pseudogene
	cg17761419	chr8	56438190	+	II	0	N_Shore	NA	FALSE				TRUE	protein_coding;protein_coding
	cg08245578	chr8	97434467	+	II	2	OpenSea	NA	TRUE				TRUE	0
	cg16406186	chr8	109976215	-	II	0	S_Shore	NA	FALSE	KCNV1	TSS1500		NA	protein_coding;protein_coding
	cg14660676	chr8	125000192	-	II	0	S_Shore	NA	FALSE	SQLE	Body	CDMR	NA	protein_coding;protein_coding;protein_coding
	cg03566001	chr8	127995808	+	II	1	OpenSea	NA	TRUE	PVT1	Body		NA	lincRNA;lincRNA;lincRNA;lincRNA;lincRNA;lincRNA
	cg17001448	chr8	143070959	-	II	2	N_Shore	NA	FALSE				TRUE	0
	cg22398259	chr8	143174271	+	II	1	OpenSea	Unclassified_Cell_type_specific	FALSE				NA	0
	cg09754549	chr8	143708486	+	II	0	Island	NA	FALSE	LOC100130274	TSS1500		NA	protein_coding;protein_coding;protein_coding
	cg13967908	chr9	114397177	+	II	0	N_Shore	Promoter_Associated_Cell_type_specific	FALSE				NA	lincRNA
	cg14391907	chr9	114587264	+	II	0	N_Shore	Unclassified	FALSE	ATP6V1G1	TSS1500		NA	protein_coding;protein_coding
	cg01355108	chr9	136192284	-	II	1	N_Shore	Unclassified_Cell_type_specific	TRUE				NA	0
	cg25952247	chr9	136201027	+	II	1	Island	NA	FALSE	LHX3;LHX3	Body;Body		NA	protein_coding;protein_coding;protein_coding
	cg11128045	chr9	137500767	-	II	2	Island	NA	FALSE	PNPLA7;PNPLA7	Body;Body		NA	protein_coding;protein_coding
	cg13185377	chr10	555843	+	II	0	OpenSea	NA	TRUE	DIP2C	Body		NA	protein_coding;protein_coding
	cg17379932	chr10	12043599	-	II	0	S_Shore	Promoter_Associated	FALSE	UPF2;UPF2	TSS1500;TSS1500	CDMR	NA	protein_coding;protein_coding;protein_coding
	cg14429209	chr10	26220576	-	II	0	S_Shelf	Unclassified_Cell_type_specific	FALSE	GAD2;GAD2	Body;Body		NA	protein_coding;protein_coding;protein_coding
	cg20212940	chr10	30832977	+	II	2	OpenSea	NA	TRUE				NA	sense_intronic;protein_coding
	cg24892069	chr10	33273277	-	II	1	OpenSea	NA	TRUE	NRP1;NRP1;NRP1	Body;Body;Body		TRUE	protein_coding;protein_coding;protein_coding;protein_coding;protein_coding;protein_coding;protein_coding;protein_coding;protein_coding
	cg10430941	chr10	46285537	-	II	1	S_Shore	NA	FALSE	ANTXRL	TSS1500		NA	protein_coding;protein_coding;protein_coding;protein_coding
	cg12848457	chr10	50806560	+	II	0	OpenSea	NA	TRUE				NA	protein_coding;protein_coding;protein_coding;protein_coding;protein_coding
	cg22705835	chr10	63573073	-	II	3	OpenSea	NA	TRUE	REEP3	Body		NA	protein_coding;protein_coding
	cg12353636	chr10	84214330	+	II	1	OpenSea	Unclassified	FALSE	PCDH21	Body		NA	protein_coding;protein_coding;protein_coding;protein_coding;protein_coding
	cg09217157	chr10	95865134	+	II	1	OpenSea	Unclassified	TRUE	ENTPD1;ENTPD1;ENTPD1;ENTPD1;ENTPD1;ENTPD1;ENTPD1	Body;Body;Body;Body;Body;Body;Body		TRUE	protein_coding;protein_coding;protein_coding;protein_coding;protein_coding;protein_coding;antisense;antisense;protein_coding;sense_intronic
	cg23245905	chr10	97975376	-	II	3	OpenSea	NA	FALSE	CRTAC1	Body		NA	protein_coding;protein_coding;protein_coding
	cg12662887	chr10	103584163	-	II	0	N_Shore	Promoter_Associated_Cell_type_specific	FALSE	NEURL	Body		TRUE	protein_coding
	cg11005552	chr10	103888380	-	I	3	OpenSea	Unclassified	TRUE	OBFC1	Body		TRUE	protein_coding;protein_coding;protein_coding;protein_coding
	cg02721176	chr10	116325075	-	I	1	OpenSea	NA	TRUE	C10orf96	Body		NA	protein_coding;protein_coding
	cg16121765	chr10	121682493	+	II	0	OpenSea	NA	TRUE				NA	0
	cg07119315	chr10	132337063	-	II	2	OpenSea	Unclassified_Cell_type_specific	FALSE	LRRC27;LRRC27;LRRC27;LRRC27;LRRC27	Body;TSS200;Body;Body;Body		NA	protein_coding;protein_coding;protein_coding;protein_coding;protein_coding;protein_coding;protein_coding;protein_coding;protein_coding
	cg16486109	chr11	613632	-	II	0	N_Shore	Unclassified	FALSE	IRF7;IRF7;IRF7	Body;Body;Body		NA	protein_coding;protein_coding;protein_coding;protein_coding;protein_coding;protein_coding;protein_coding;protein_coding;protein_coding;protein_coding;protein_coding;protein_coding
	cg14909179	chr11	882687	+	II	0	S_Shore	NA	FALSE	CHID1;CHID1;CHID1;CHID1;CHID1	Body;Body;Body;Body;Body		NA	protein_coding;protein_coding;protein_coding;protein_coding;protein_coding;protein_coding;protein_coding;protein_coding;protein_coding;protein_coding;protein_coding;protein_coding
	cg11717189	chr11	2132902	-	I	2	Island	NA	FALSE	INS-IGF2;IGF2;IGF2;IGF2	Body;3'UTR;3'UTR;3'UTR		NA	protein_coding;protein_coding;protein_coding;protein_coding;protein_coding;protein_coding;protein_coding;protein_coding;protein_coding
	cg11812625	chr11	6270109	-	II	0	Island	NA	TRUE	CCKBR	Body		NA	protein_coding;protein_coding;protein_coding;protein_coding;protein_coding
	cg22062068	chr11	7088843	-	II	1	N_Shore	NA	FALSE	RBMXL2	TSS200		NA	protein_coding
	cg07241909	chr11	17544616	-	II	1	S_Shore	NA	FALSE	USH1C;USH1C	TSS1500;TSS1500		TRUE	protein_coding;protein_coding;protein_coding;protein_coding
	cg00589305	chr11	19346074	-	II	1	Island	NA	TRUE			CDMR	TRUE	0
	cg02565993	chr11	26994045	+	II	0	OpenSea	NA	TRUE	FIBIN	TSS200		NA	protein_coding
	cg18265608	chr11	44065817	+	II	1	N_Shore	Promoter_Associated	FALSE	ACCS;ACCS	TSS1500;TSS1500		NA	protein_coding;protein_coding;protein_coding;protein_coding;protein_coding;protein_coding
	cg07104919	chr11	46936522	-	I	2	N_Shore	Promoter_Associated_Cell_type_specific	TRUE	C11orf49;C11orf49;C11orf49;C11orf49	TSS200;TSS200;TSS200;TSS200		NA	protein_coding;protein_coding;protein_coding;protein_coding;protein_coding;protein_coding;protein_coding;protein_coding;protein_coding;protein_coding;protein_coding;protein_coding;protein_coding;protein_coding;protein_coding;protein_coding
	cg18594701	chr11	55344182	-	II	0	OpenSea	NA	FALSE	OR4A16	1stExon		NA	protein_coding
	cg19307003	chr11	61008243	+	II	1	Island	Unclassified_Cell_type_specific	FALSE	CD6	Body		TRUE	protein_coding;protein_coding;protein_coding;protein_coding;protein_coding;protein_coding;protein_coding;protein_coding;protein_coding
	cg24731731	chr11	61777876	+	II	2	Island	NA	TRUE	C11orf9;C11orf9	Body;Body		NA	protein_coding;protein_coding;protein_coding;protein_coding;protein_coding;protein_coding
	cg04518186	chr11	77588917	+	II	0	N_Shore	Promoter_Associated_Cell_type_specific	FALSE	AQP11	TSS1500		NA	protein_coding;protein_coding;protein_coding
	cg26796873	chr11	85648516	+	II	0	S_Shore	NA	FALSE	TMEM126A	5'UTR		NA	protein_coding;protein_coding;protein_coding;protein_coding;protein_coding
	cg26916936	chr11	122099905	+	II	0	OpenSea	NA	TRUE	LOC399959;MIR125B1	Body;TSS200		NA	miRNA;sense_overlapping;sense_overlapping;sense_overlapping;sense_overlapping;sense_overlapping;sense_overlapping;sense_overlapping;sense_overlapping;sense_overlapping;sense_overlapping;sense_overlapping
	cg11957400	chr12	1907927	-	II	0	N_Shore	Unclassified_Cell_type_specific	FALSE	CACNA2D4	Body		TRUE	protein_coding;protein_coding;protein_coding;protein_coding;protein_coding;protein_coding;protein_coding;protein_coding
	cg05163329	chr12	16609855	-	II	0	OpenSea	NA	FALSE				NA	protein_coding;protein_coding;protein_coding;protein_coding;protein_coding;protein_coding;protein_coding;protein_coding
	cg01443755	chr12	40827837	+	II	0	OpenSea	NA	FALSE	CNTN1;CNTN1	5'UTR;5'UTR		NA	protein_coding;protein_coding;protein_coding;protein_coding;protein_coding;protein_coding;protein_coding
	cg17347348	chr12	45052081	-	II	2	S_Shore	NA	FALSE	DBX2	TSS1500		NA	protein_coding;antisense
	cg07968760	chr12	49389183	-	II	2	Island	Unclassified_Cell_type_specific	FALSE	SPATS2	5'UTR		NA	processed_pseudogene;protein_coding;protein_coding;protein_coding;protein_coding;protein_coding;protein_coding;protein_coding;protein_coding;protein_coding;protein_coding;protein_coding;protein_coding;protein_coding;protein_coding;protein_coding;protein_coding;protein_coding;protein_coding
	cg16370398	chr12	54055129	+	I	6	S_Shore	NA	FALSE	HOXC4;HOXC4	Body;Body	CDMR	NA	protein_coding;protein_coding
	cg08425810	chr12	57738775	-	I	4	Island	NA	FALSE	AGAP2;AGAP2	TSS1500;Body		NA	protein_coding;protein_coding;protein_coding;protein_coding;protein_coding;protein_coding
	cg23788418	chr12	65511203	+	II	0	OpenSea	NA	TRUE				NA	lincRNA;lincRNA;lincRNA;lincRNA
	cg21272279	chr12	75391452	+	II	0	Island	Promoter_Associated	FALSE	GLIPR1L2	Body		TRUE	protein_coding;protein_coding;protein_coding;protein_coding;protein_coding;protein_coding;protein_coding;protein_coding;protein_coding;protein_coding;protein_coding;protein_coding;protein_coding
	cg10866060	chr12	83198809	-	II	1	OpenSea	NA	TRUE				NA	0
	cg03557725	chr12	95858134	+	II	1	N_Shore	NA	FALSE	SNRPF	TSS1500		NA	antisense;protein_coding;protein_coding;protein_coding;protein_coding
	cg07251046	chr12	97397245	+	II	0	OpenSea	NA	TRUE				NA	0
	cg20681948	chr12	102948519	-	II	1	N_Shelf	NA	FALSE				NA	protein_coding;protein_coding;protein_coding;protein_coding;protein_coding;protein_coding
	cg23699926	chr12	107776406	-	II	1	S_Shore	NA	FALSE	ASCL4;ASCL4	1stExon;3'UTR	RDMR	NA	protein_coding
	cg01061553	chr12	110453662	+	II	2	S_Shelf	NA	FALSE	GPN3;GPN3;GPN3	Body;Body;Body		NA	protein_coding;protein_coding;protein_coding;protein_coding
	cg08254200	chr12	112791999	-	II	1	OpenSea	NA	TRUE	RPH3A;RPH3A;RPH3A;RPH3A	5'UTR;5'UTR;1stExon;1stExon		NA	protein_coding;protein_coding;protein_coding;protein_coding;protein_coding;protein_coding;protein_coding;protein_coding;protein_coding;protein_coding;protein_coding;protein_coding;protein_coding;protein_coding;protein_coding;protein_coding;protein_coding;protein_coding;protein_coding;protein_coding;protein_coding
	cg11246938	chr12	114674628	-	I	4	Island	NA	TRUE	TBX3;TBX3	Body;Body		NA	protein_coding;protein_coding;protein_coding
	cg23830810	chr12	120529779	+	II	0	S_Shore	Promoter_Associated_Cell_type_specific	FALSE	COQ5	TSS1500	RDMR	NA	protein_coding;protein_coding;protein_coding;protein_coding;protein_coding;protein_coding;protein_coding
	cg02531227	chr12	128976076	-	II	1	OpenSea	NA	FALSE	GLT1D1	Body		NA	protein_coding;protein_coding;protein_coding;protein_coding;protein_coding
	cg03042692	chr13	22736049	-	II	1	OpenSea	NA	FALSE				NA	0
	cg05215994	chr13	22736064	-	II	1	OpenSea	NA	FALSE				NA	0
	cg16991589	chr13	25095909	-	II	1	Island	NA	FALSE	PABPC3	TSS1500		NA	protein_coding
	cg18200810	chr13	46898065	+	II	1	OpenSea	NA	FALSE	HTR2A;HTR2A	TSS1500;TSS1500		NA	protein_coding;protein_coding
	cg21690450	chr13	101624284	-	II	2	OpenSea	NA	TRUE	ITGBL1	Body		NA	protein_coding;protein_coding;protein_coding;protein_coding;protein_coding;protein_coding;protein_coding
	cg25849642	chr13	111973144	-	II	1	Island	NA	TRUE				NA	0
	cg07911664	chr13	111973214	-	II	2	Island	NA	TRUE				NA	0
	cg20256375	chr13	112076367	-	II	3	S_Shelf	NA	FALSE			RDMR	NA	0
	cg01671212	chr14	23512132	+	II	0	OpenSea	NA	TRUE				NA	processed_transcript;processed_transcript;processed_transcript;processed_transcript;processed_transcript
	cg00828721	chr14	36652055	+	II	0	N_Shelf	NA	FALSE				NA	antisense
	cg26119877	chr14	37061270	+	II	0	OpenSea	NA	TRUE	SLC25A21;SLC25A21	Body;Body		NA	protein_coding;protein_coding;protein_coding
	cg10528576	chr14	100726576	-	I	4	Island	NA	FALSE	DLK1	TSS1500		NA	protein_coding;protein_coding;protein_coding;protein_coding;protein_coding
	cg13897914	chr15	41403096	+	II	0	S_Shore	Promoter_Associated_Cell_type_specific	FALSE	NDUFAF1	TSS1500		NA	protein_coding;protein_coding;protein_coding;protein_coding
	cg21670987	chr15	50058235	+	II	2	OpenSea	NA	TRUE	ATP8B4	Body		NA	protein_coding;protein_coding;protein_coding;protein_coding;protein_coding;protein_coding;protein_coding
	cg03454639	chr15	51077822	+	II	0	OpenSea	Unclassified_Cell_type_specific	TRUE	TNFAIP8L3	Body		TRUE	lincRNA;protein_coding
	cg22952142	chr15	68256840	+	I	4	OpenSea	NA	TRUE				TRUE	protein_coding;protein_coding
	cg00639615	chr15	89243265	+	II	2	N_Shore	Promoter_Associated	FALSE	FANCI;FANCI	TSS1500;TSS1500		NA	protein_coding;protein_coding;protein_coding;protein_coding;protein_coding;protein_coding;protein_coding;protein_coding;protein_coding;protein_coding;protein_coding
	cg24317086	chr15	92880312	+	II	0	N_Shelf	Unclassified_Cell_type_specific	FALSE				NA	0
	cg20853889	chr15	93036997	-	II	1	OpenSea	Unclassified	TRUE				NA	protein_coding
	cg02467858	chr15	99250696	+	II	0	N_Shore	NA	FALSE	TTC23;TTC23;TTC23;TTC23;TTC23;LRRC28;TTC23;TTC23	TSS1500;TSS1500;TSS1500;TSS1500;TSS1500;TSS1500;TSS1500;TSS1500		NA	protein_coding;protein_coding;protein_coding;protein_coding;protein_coding;protein_coding;protein_coding;protein_coding;protein_coding;protein_coding;protein_coding;protein_coding;protein_coding;protein_coding;protein_coding;protein_coding;protein_coding;protein_coding;protein_coding;protein_coding;protein_coding;protein_coding;protein_coding;protein_coding;protein_coding;protein_coding
	cg04938149	chr16	171812	+	II	2	N_Shore	NA	FALSE	HBA2	TSS1500		NA	protein_coding;protein_coding;protein_coding;protein_coding
	cg03319082	chr16	1245308	-	II	1	OpenSea	NA	FALSE				TRUE	0
	cg03655684	chr16	1458784	+	II	1	S_Shore	NA	FALSE	CLCN7;CLCN7	Body;Body		NA	protein_coding;protein_coding;protein_coding;protein_coding;protein_coding;protein_coding
	cg09300795	chr16	3992427	-	I	3	OpenSea	NA	FALSE	ADCY9	Body		NA	protein_coding;protein_coding;protein_coding;protein_coding;protein_coding
	cg06578342	chr16	4299214	+	II	0	OpenSea	NA	TRUE				NA	0
	cg04862340	chr16	6484203	-	II	2	S_Shore	NA	FALSE	A2BP1;A2BP1	5'UTR;5'UTR	RDMR	NA	protein_coding;protein_coding;protein_coding;protein_coding;protein_coding;protein_coding;protein_coding;protein_coding;protein_coding;protein_coding;processed_transcript
	cg06271387	chr16	7088888	-	II	0	OpenSea	NA	TRUE	A2BP1;A2BP1;A2BP1	Body;Body;Body		NA	protein_coding;protein_coding;protein_coding;protein_coding;protein_coding;protein_coding;protein_coding;protein_coding;protein_coding;protein_coding
	cg01750261	chr16	10577985	+	II	2	N_Shelf	NA	TRUE	EMP2	5'UTR		NA	protein_coding;protein_coding;sense_intronic
	cg09552652	chr16	23186248	+	II	1	Island	NA	FALSE	SCNN1G	5'UTR		NA	protein_coding
	cg01304080	chr16	34133954	-	II	2	Island	NA	FALSE				NA	0
	cg10088460	chr16	35140917	+	II	3	OpenSea	NA	FALSE				NA	processed_pseudogene
	cg09898059	chr16	65282015	+	II	0	OpenSea	NA	TRUE				NA	lincRNA
	cg09436545	chr16	71462832	-	II	0	S_Shore	Promoter_Associated	FALSE	ZNF23	TSS1500		NA	protein_coding;antisense;antisense;protein_coding;protein_coding;protein_coding;protein_coding;protein_coding;protein_coding;protein_coding
	cg04215511	chr16	76276918	+	II	1	OpenSea	NA	TRUE	CNTNAP4	TSS1500		NA	protein_coding;protein_coding;protein_coding;protein_coding
	cg01093138	chr16	83341279	+	II	0	OpenSea	NA	TRUE	CDH13	Body		NA	protein_coding;protein_coding;protein_coding;protein_coding;protein_coding;protein_coding;protein_coding
	cg00021600	chr16	83970002	+	I	3	S_Shore	NA	TRUE	NECAB2	Body		NA	protein_coding;protein_coding
	cg05476521	chr16	86366975	-	II	0	OpenSea	NA	TRUE				NA	0
	cg03743205	chr16	88534427	+	II	1	Island	Unclassified	FALSE	ZFPM1	Body		NA	protein_coding
	cg25513659	chr17	334140	+	I	3	N_Shore	Unclassified_Cell_type_specific	FALSE	RPH3AL	5'UTR		TRUE	protein_coding;protein_coding;protein_coding;protein_coding;protein_coding;protein_coding;protein_coding;protein_coding;protein_coding;protein_coding;protein_coding;protein_coding;protein_coding;protein_coding
	cg16810621	chr17	3386870	+	II	4	S_Shore	NA	FALSE				NA	sense_overlapping;sense_overlapping;sense_overlapping
	cg03029975	chr17	19377258	-	II	0	N_Shore	NA	FALSE	MAPK7;MAPK7;MAPK7;MAPK7	TSS1500;TSS1500;TSS1500;TSS1500		NA	protein_coding;protein_coding;protein_coding;protein_coding;protein_coding;protein_coding;protein_coding;protein_coding;protein_coding;protein_coding;protein_coding;protein_coding;protein_coding;protein_coding;protein_coding;protein_coding;protein_coding;protein_coding;protein_coding;protein_coding;protein_coding
	cg05210606	chr17	22703681	-	I	3	OpenSea	NA	FALSE				NA	processed_pseudogene
	cg03745383	chr17	33335882	+	II	0	OpenSea	NA	TRUE	ACCN1	Body		NA	protein_coding
	cg22361859	chr17	38967385	+	I	1	OpenSea	Unclassified_Cell_type_specific	FALSE	FBXO47;FBXO47	1stExon;5'UTR		TRUE	protein_coding
	cg14399930	chr17	38967416	+	I	3	OpenSea	Unclassified_Cell_type_specific	FALSE	FBXO47	TSS200		TRUE	protein_coding
	cg05487134	chr17	42337551	+	II	2	OpenSea	Unclassified	FALSE	STAT3;STAT3;STAT3	Body;Body;Body		NA	protein_coding;protein_coding;protein_coding;protein_coding;protein_coding
	cg24881289	chr17	42670406	-	II	3	Island	Promoter_Associated_Cell_type_specific	FALSE	PLEKHH3	Body		NA	protein_coding;protein_coding;protein_coding;protein_coding;protein_coding;protein_coding
	cg00545916	chr17	58488079	-	II	0	Island	Unclassified	FALSE	HSF5	1stExon		NA	protein_coding;protein_coding
	cg21049501	chr17	72124270	+	I	3	Island	NA	FALSE	SOX9	Body	RDMR	NA	protein_coding;processed_transcript;processed_transcript
	cg20797905	chr17	80773427	-	I	3	OpenSea	Unclassified	TRUE	RPTOR;RPTOR	Body;Body		NA	protein_coding;protein_coding;protein_coding;protein_coding;protein_coding;protein_coding
	cg17652174	chr17	83051095	-	I	3	N_Shore	Promoter_Associated	FALSE	B3GNTL1	Body		NA	protein_coding;protein_coding
	cg22264898	chr18	3297178	-	II	1	OpenSea	Promoter_Associated_Cell_type_specific	FALSE			DMR	TRUE	lincRNA
	cg21050234	chr18	10726520	+	I	3	Island	Unclassified_Cell_type_specific	FALSE	FAM38B	Body		TRUE	protein_coding;protein_coding;protein_coding;protein_coding;protein_coding;transcribed_processed_pseudogene;transcribed_processed_pseudogene
	cg23544223	chr18	12777787	-	II	2	Island	NA	FALSE				NA	0
	cg21026022	chr18	24139604	-	I	4	S_Shore	Promoter_Associated	FALSE	CABYR;CABYR;CABYR;CABYR;CABYR;CABYR	5'UTR;5'UTR;5'UTR;5'UTR;5'UTR;5'UTR		TRUE	protein_coding;protein_coding;protein_coding;protein_coding;protein_coding;protein_coding;protein_coding;protein_coding;protein_coding;protein_coding;protein_coding;protein_coding;protein_coding;protein_coding;protein_coding;protein_coding
	cg22151773	chr18	35498277	-	II	3	S_Shore	Promoter_Associated	FALSE	INO80C;INO80C	TSS1500;TSS1500		NA	protein_coding;protein_coding;protein_coding;protein_coding;protein_coding;protein_coding;protein_coding;protein_coding;protein_coding;protein_coding;protein_coding;protein_coding
	cg12555907	chr18	77133466	-	II	2	Island	NA	FALSE	MBP;MBP	TSS1500;TSS1500		TRUE	protein_coding;protein_coding;protein_coding;protein_coding;protein_coding;protein_coding
	cg23825213	chr18	79863475	-	II	3	Island	NA	FALSE	KCNG2	TSS200		NA	protein_coding
	cg23518439	chr19	639289	+	II	1	Island	Unclassified	TRUE	FGF22	TSS1500		NA	protein_coding;protein_coding;protein_coding
	cg24340935	chr19	3877288	+	II	2	N_Shelf	Unclassified_Cell_type_specific	FALSE				TRUE	0
	cg12272488	chr19	10041157	+	II	0	OpenSea	NA	FALSE	C3P1	TSS200		NA	transcribed_unprocessed_pseudogene;transcribed_unprocessed_pseudogene
	cg10372770	chr19	12266341	+	II	2	Island	NA	FALSE				NA	protein_coding;protein_coding;protein_coding
	cg06307939	chr19	12873831	+	II	2	Island	NA	FALSE	MAST1	Body		NA	miRNA;protein_coding;protein_coding;protein_coding
	cg03233940	chr19	37403742	-	II	0	Island	NA	FALSE				NA	TEC
	cg25757140	chr19	37548567	+	II	2	N_Shore	NA	FALSE				NA	antisense;antisense;antisense;antisense;antisense;antisense;antisense;protein_coding
	cg14218481	chr19	37790579	-	II	1	Island	Unclassified_Cell_type_specific	FALSE				NA	transcribed_processed_pseudogene;transcribed_processed_pseudogene;protein_coding
	cg15135657	chr19	37855871	-	II	0	S_Shore	NA	FALSE				NA	lincRNA;lincRNA
	cg02993606	chr19	38312729	+	II	2	N_Shelf	NA	FALSE	YIF1B;YIF1B;YIF1B;YIF1B;YIF1B;YIF1B	Body;5'UTR;Body;Body;Body;Body		NA	protein_coding;protein_coding;protein_coding;protein_coding;protein_coding;protein_coding;protein_coding;protein_coding;protein_coding;protein_coding;protein_coding
	cg14741691	chr19	40349422	+	II	0	S_Shore	Promoter_Associated	FALSE	PLD3;PLD3;C19orf47	5'UTR;5'UTR;TSS1500		NA	protein_coding;protein_coding;protein_coding;protein_coding;protein_coding;protein_coding;protein_coding;protein_coding;protein_coding;protein_coding;protein_coding;protein_coding;protein_coding;protein_coding;protein_coding;protein_coding;protein_coding
	cg23332335	chr19	40399067	+	I	6	S_Shore	Unclassified_Cell_type_specific	FALSE	PRX;PRX	Body;Body		TRUE	protein_coding;protein_coding
	cg06503306	chr19	44360685	+	II	2	S_Shelf	NA	FALSE				NA	protein_coding;protein_coding;protein_coding
	cg22676212	chr19	47406851	-	II	2	Island	NA	TRUE	MEIS3;MEIS3	Body;Body		NA	protein_coding;protein_coding;protein_coding;protein_coding;protein_coding;protein_coding;protein_coding;protein_coding;protein_coding
	cg04988514	chr19	48444303	+	I	1	Island	NA	FALSE	GRIN2D;GRWD1	3'UTR;TSS1500	RDMR	NA	protein_coding;protein_coding
	cg26362197	chr19	48444748	+	II	1	N_Shore	NA	FALSE	GRIN2D;GRWD1	3'UTR;TSS1500	RDMR	NA	protein_coding;protein_coding;protein_coding;protein_coding
	cg25261547	chr19	48860112	-	II	2	OpenSea	Unclassified	TRUE	PLEKHA4;PLEKHA4	Body;Body		TRUE	protein_coding;protein_coding;protein_coding;protein_coding;protein_coding;protein_coding;protein_coding
	cg07809484	chr19	50728711	+	II	3	Island	Unclassified	FALSE				TRUE	0
	cg18568930	chr19	51312404	-	II	0	S_Shore	Unclassified_Cell_type_specific	FALSE	IGLON5	Body		TRUE	protein_coding
	cg03562414	chr19	51887825	+	II	1	Island	NA	FALSE	ZNF577;ZNF577;ZNF577	Body;5'UTR;5'UTR		TRUE	protein_coding;protein_coding;protein_coding;protein_coding;protein_coding;protein_coding;protein_coding;protein_coding;protein_coding;protein_coding;protein_coding;protein_coding;protein_coding;protein_coding;protein_coding;antisense
	cg09547119	chr19	51888114	+	II	2	Island	NA	FALSE	ZNF577;ZNF577;ZNF577	TSS200;TSS200;TSS200		TRUE	protein_coding;protein_coding;protein_coding;protein_coding;protein_coding;protein_coding;protein_coding;protein_coding;protein_coding;protein_coding;protein_coding;protein_coding;protein_coding;protein_coding;antisense
	cg27002247	chr19	58037873	+	II	2	N_Shore	NA	TRUE	ZSCAN1	Body		NA	protein_coding;protein_coding;protein_coding
	cg14889658	chr19	58117368	-	II	0	N_Shore	NA	FALSE	ZSCAN18;ZSCAN18	Body;Body	RDMR	NA	protein_coding;protein_coding;protein_coding;protein_coding
	cg08095654	chr19	58217194	+	II	0	Island	NA	FALSE				NA	0
	cg18521743	chr19	58514206	-	I	4	Island	Promoter_Associated	TRUE	ZBTB45	Body		NA	protein_coding;protein_coding;protein_coding
	cg14721981	chr20	21400432	-	II	1	S_Shelf	NA	FALSE				NA	0
	cg08292485	chr20	31405860	+	II	0	OpenSea	NA	FALSE	DEFB121	Body		NA	protein_coding;protein_coding
	cg20747455	chr20	45304743	+	II	0	Island	NA	FALSE	MATN4;MATN4;MATN4	Body;Body;Body		NA	protein_coding;protein_coding;protein_coding;protein_coding;protein_coding
	cg07869907	chr20	46210548	-	II	0	Island	NA	FALSE	CDH22	Body		NA	protein_coding;protein_coding;protein_coding
	cg20553766	chr20	56249527	+	II	3	Island	Unclassified	FALSE	MC3R	1stExon		NA	protein_coding
	cg25983380	chr20	58890384	-	I	5	Island	NA	FALSE	GNAS;GNAS;GNAS;GNAS;GNAS;GNAS;GNAS;GNAS	3'UTR;TSS1500;TSS1500;Body;TSS1500;3'UTR;TSS1500;Body		NA	protein_coding;protein_coding;protein_coding;protein_coding;protein_coding;protein_coding;protein_coding;protein_coding;protein_coding;protein_coding;protein_coding;protein_coding;protein_coding;protein_coding;protein_coding;protein_coding;protein_coding;protein_coding;protein_coding;protein_coding;protein_coding;protein_coding;protein_coding;protein_coding;protein_coding;protein_coding;protein_c…
	cg20187011	chr21	26842609	+	II	1	N_Shore	NA	FALSE	ADAMTS1	Body	RDMR	NA	protein_coding;protein_coding;protein_coding;protein_coding;protein_coding
	cg20548231	chr22	30922386	+	II	1	Island	Unclassified_Cell_type_specific	FALSE	C22orf27	Body		NA	antisense;antisense;antisense;antisense
	cg11260046	chr22	41699532	-	I	3	Island	Unclassified_Cell_type_specific	FALSE	MEI1;MEI1	1stExon;5'UTR		TRUE	protein_coding;protein_coding
	cg26394940	chr22	46053581	-	II	1	N_Shore	Promoter_Associated	FALSE	C22orf26;LOC150381	Body;TSS1500		NA	lincRNA;protein_coding;antisense;antisense;antisense
	cg11153400	chr22	46053618	-	I	4	N_Shore	Promoter_Associated	FALSE	C22orf26;LOC150381	Body;TSS1500		NA	lincRNA;protein_coding;antisense;antisense;antisense
	cg11821795	chr22	47215854	-	II	3	S_Shelf	NA	FALSE				NA	0
	cg25665606	chr22	50547622	+	II	0	Island	NA	FALSE	KLHDC7B	TSS1500		NA	antisense;protein_coding

## Sheet: based_on_hg19_refseq_UCSC
	CpG					Within Gene						Nearby Gene
	CpG	chr	pos CpG	strand		gene	pos	region	strandgene	refseq		gene	pos	strandgene	refseq
	cg18269141	chr1	2063966	-		PRKCZ PRKCZ PRKCZ PRKCZ PRKCZ PRKCZ PRKCZ PRKCZ PRKCZ	1981908-2116838 2004900-2116838 2004900-2116838 2004900-2116838 2004900-2116838 2004900-2116838 2005424-2116838 2005424-2116838 2036154-2116838	intron 4 of 18 , intron 1 of 15 , intron 1 of 15 , intron 2 of 16 , intron 1 of 15 , intron 1 of 16 , intron 1 of 15 , intron 1 of 15 , intron 1 of 15	+	NM_002744 NM_001033581 NM_001350803 NM_001350804 NM_001350806 NR_146911 NM_001242874 NM_001350805 NM_001033582		NA	NA	NA	NA
	cg06415891	chr1	2467096	-		NA	NA	NA	NA	NA		NA	NA	NA	NA
	cg24550112	chr1	14027521	-		PRDM2	14026734-14151574	intron 1 of 7	+	NM_001135610		NA	NA	NA	NA
	cg00375983	chr1	19181390	-		TAS1R2	19166092-19186155	exon 3 of 6	-	NM_152232		NA	NA	NA	NA
	cg04160030	chr1	24195659	-		NA	NA	NA	NA	NA		FUCA1	24171571-24194859	-	NM_000147
	cg26372517	chr1	36039159	+		TFAP2E	36038970-36060927	5'-UTR	+	NM_178548		NA	NA	NA	NA
	cg12548638	chr1	38226812	+		EPHA10 EPHA10	38225944-38230824 38181645-38230824	5'-UTR , intron 3 of 17	-	NM_173641 NM_001099439		NA	NA	NA	NA
	cg19619028	chr1	42327967	+		HIVEP3 HIVEP3 HIVEP3 HIVEP3	41972035-42384378 42312859-42501596 42312859-42384496 41972035-42384378	intron 1 of 9 , intron 2 of 4 , intron 1 of 3 , intron 1 of 8	-	NM_024503 NR_038261 NR_038260 NM_001127714		NA	NA	NA	NA
	cg22875872	chr1	44031756	-		PTPRF PTPRF PTPRF PTPRF PTPRF PTPRF	43991707-44089343 43996530-44089343 43996530-44089343 43996530-44089343 43996530-44089343 43991707-44089343	intron 6 of 35 , intron 5 of 33 , intron 5 of 33 , intron 5 of 34 , intron 5 of 31 , intron 6 of 37	+	NM_001329137 NM_001329139 NM_130440 NM_002840 NM_001329140 NM_001329138		NA	NA	NA	NA
	cg17737314	chr1	44114355	-		NA	NA	NA	NA	NA		KDM4A	44115796-44171189	+	NM_014663
	cg06600287	chr1	53387719	-		NA	NA	NA	NA	NA		ECHDC2 ECHDC2 ECHDC2 ECHDC2	53361581-53387446 53361581-53387446 53361581-53387446 53361581-53387457	- - - -	NM_001198961 NM_001198962 NM_018281 NM_001319958
	cg03050981	chr1	65906670	+		LEPR LEPR LEPR	65886334-66096095 65886334-66101111 65886334-66103176	intron 2 of 20 , intron 2 of 20 , intron 2 of 20	+	NM_001003680 NM_001003679 NM_002303		NA	NA	NA	NA
	cg13557213	chr1	96939530	-		NA	NA	NA	NA	NA		NA	NA	NA	NA
	cg26015416	chr1	108023482	+		NTNG1 NTNG1 NTNG1 NTNG1 NTNG1	107682539-108027521 107682539-108027521 107690690-108027521 107690690-108027521 107683213-108027521	3'-UTR , 3'-UTR , 3'-UTR , 3'-UTR , 3'-UTR	+	NM_014917 NM_001312688 NM_001113228 NM_001113226 NM_001330665		NA	NA	NA	NA
	cg05630111	chr1	150948030	-		NA	NA	NA	NA	NA		CERS2 CERS2	150937648-150947479 150937648-150947479	- -	NM_022075 NM_181746
	cg16689481	chr1	152079713	+		TCHH	152078792-152087930	3'-UTR	-	NM_007113		NA	NA	NA	NA
	cg10516993	chr1	158147446	-		NA	NA	NA	NA	NA		NA	NA	NA	NA
	cg17515347	chr1	159047163	-		NA	NA	NA	NA	NA		AIM2 AIM2	159032273-159046691 159032273-159046691	- -	NM_004833 NM_001348247
	cg03044573	chr1	173835265	+		GAS5	173833038-173837125	intron 5 of 11	-	NR_002578		SNORD44 SNORD80 SNORD78 SNORD79	173835105-173835166 173833970-173834041 173834759-173834824 173834487-173834568	- - - -	NR_002750 NR_003940 NR_003944 NR_003939
	cg22359828	chr1	181514216	-		CACNA1E CACNA1E CACNA1E	181452685-181775921 181452685-181775921 181452685-181775921	intron 3 of 48 , intron 3 of 46 , intron 3 of 47	+	NM_001205293 NM_001205294 NM_000721		NA	NA	NA	NA
	cg13300273	chr1	200842890	+		GPR25	200842082-200843306	exon 1 of 1	+	NM_005298		NA	NA	NA	NA
	cg21105875	chr1	202778869	-		NA	NA	NA	NA	NA		PCAT6 PCAT6 KDM5B KDM5B KDM5B	202780073-202781041 202780073-202781041 202694312-202778598 202694312-202778598 202694312-202778598	+ + - - -	NR_046326 NR_046325 NM_006618 NM_001347591 NM_001314042
	cg25741609	chr1	206898306	-		MAPKAPK2 MAPKAPK2	206858364-206907630 206858364-206907630	intron 1 of 10 , intron 1 of 10	+	NM_032960 NM_004759		NA	NA	NA	NA
	cg01003599	chr1	213123436	+		NA	NA	NA	NA	NA		VASH2 VASH2 VASH2 VASH2	213123861-213164927 213123861-213164927 213123861-213164927 213123861-213164927	+ + + +	NM_024749 NM_001136475 NM_001301056 NM_001136474
	cg14576824	chr1	213224402	-		NA	NA	NA	NA	NA		RPS6KC1 RPS6KC1 RPS6KC1 RPS6KC1 RPS6KC1 RPS6KC1 RPS6KC1 RPS6KC1 RPS6KC1 RPS6KC1 RPS6KC1 RPS6KC1 RPS6KC1 RPS6KC1 RPS6KC1 RPS6KC1 RPS6KC1 RPS6KC1 RPS6KC1 RPS6KC1 RPS6KC1 RPS6KC1 RPS6KC1 RPS6KC1 RPS6KC1 RPS6KC1 RPS6KC1 RPS6KC1 RPS6KC1 RPS6KC1 RPS6KC1 RPS6KC1 RPS6KC1 RPS6KC1 RPS6KC1	213224574-213448117 213224574-213448117 213224574-213448117 213224574-213448117 213224574-213448117 213224574-213448117 213224574-213448117 213224574-213448117 213224574-213448117 213224574-213448117 213224574-213448117 213224574-213448117 213224574-213448117 213224574-213448117 213224574-213448117 213224574-213448117 213224574-213448117 213224574-213448117 213224574-213448117 213224574-213448117…	+ + + + + + + + + + + + + + + + + + + + + + + + + + + + + + + + + + +	NM_012424 NM_001136138 NM_001287218 NM_001349646 NM_001287220 NM_001287219 NM_001287221 NM_001349647 NM_001349648 NM_001349649 NM_001349650 NM_001349651 NM_001349652 NM_001349653 NM_001349654 NM_001349657 NM_001349658 NM_001349661 NM_001349659 NM_001349660 NM_001349663 NM_001349662 NM_001349665 NM_001349664 NM_001349666 NM_001349667 NM_001349668 NM_001349669 NM_001349670 NM_001349671 NM_001349672…
	cg04411442	chr1	217543379	-		NA	NA	NA	NA	NA		NA	NA	NA	NA
	cg20799095	chr1	225924665	-		NA	NA	NA	NA	NA		NA	NA	NA	NA
	cg14925024	chr1	228291705	+		NA	NA	NA	NA	NA		C1orf35 C1orf35	228288427-228291163 228288427-228291163	- -	NM_024319 NR_130975
	cg03784956	chr1	228785238	+		RHOU DUSP5P1	228780393-228882416 228780656-228788159	intron 1 of 3 , intron 1 of 2	+	NR_037962 NR_002834		NA	NA	NA	NA
	cg09823288	chr1	239552128	-		CHRM3	239550229-240078749	intron 1 of 7	+	NM_001347716		NA	NA	NA	NA
	cg00081729	chr1	240656737	+		GREM2 MIR1273E	240652872-240775462 240640408-240912217	exon 2 of 2 , intron 2 of 4	- +	NM_022469 NR_128706		NA	NA	NA	NA
	cg20247911	chr2	2124618	+		MYT1L MYT1L MYT1L MYT1L MYT1L MYT1L MYT1L MYT1L MYT1L MYT1L	1792884-2328461 1792884-2329966 1792884-2335029 1792884-2328117 1792884-2335008 1792884-2329982 1792884-2335029 1792884-2335085 1792884-2335085 1792884-2329943	intron 3 of 25 , intron 3 of 24 , intron 3 of 25 , intron 3 of 25 , intron 3 of 24 , intron 3 of 25 , intron 4 of 26 , intron 3 of 25 , intron 3 of 25 , intron 3 of 25	-	NM_001329848 NM_001329852 NM_001329849 NM_001329845 NM_001329851 NM_001329846 NM_001329844 NM_015025 NM_001303052 NM_001329847		NA	NA	NA	NA
	cg19570154	chr2	5513337	+		NA	NA	NA	NA	NA		NA	NA	NA	NA
	cg21047367	chr2	11732905	+		GREB1	11674241-11782912	exon 11 of 33	+	NM_014668		NA	NA	NA	NA
	cg02946570	chr2	21023387	-		NA	NA	NA	NA	NA		LDAH LDAH LDAH LDAH LDAH LDAH LDAH LDAH	20883773-21022890 20883773-21022890 20883773-21022890 20883773-21022890 20883773-21022890 20883773-21022890 20883773-21022890 20883773-21022890	- - - - - - - -	NM_001282721 NM_001282720 NM_001282723 NM_001282719 NM_001282724 NR_104233 NM_021925 NM_001282722
	cg01051003	chr2	23193506	+		NA	NA	NA	NA	NA		NA	NA	NA	NA
	cg20860188	chr2	23613280	+		KLHL29	23608297-23931483	intron 1 of 13	+	NM_052920		NA	NA	NA	NA
	cg08067268	chr2	26466485	-		HADHA	26413503-26467594	intron 1 of 19	-	NM_000182		HADHB HADHB HADHB	26467615-26513333 26467615-26513333 26467615-26513333	+ + +	NM_001281512 NM_000183 NM_001281513
	cg16842187	chr2	26951473	+		KCNK3	26915580-26954066	3'-UTR	+	NM_002246		NA	NA	NA	NA
	cg10550416	chr2	36776323	+		CRIM1	36583369-36778278	3'-UTR	+	NM_016441		NA	NA	NA	NA
	cg14631114	chr2	43023945	+		NA	NA	NA	NA	NA		NA	NA	NA	NA
	cg05136724	chr2	65793962	-		NA	NA	NA	NA	NA		NA	NA	NA	NA
	cg19851560	chr2	88390167	+		SMYD1 SMYD1	88367298-88412902 88367298-88412902	intron 3 of 10 , intron 3 of 9	+	NM_198274 NM_001330364		NA	NA	NA	NA
	cg08446121	chr2	95522487	-		ANKRD20A8P	95426672-95522820	intron 1 of 23	-	NR_003366		NA	NA	NA	NA
	cg00790071	chr2	102731407	+		IL1R1 IL1R1 IL1R1 IL1R1	102686835-102796334 102721033-102796334 102721033-102781830 102686835-102796334	intron 1 of 12 , intron 1 of 12 , intron 1 of 5 , intron 1 of 12	+	NM_001288706 NM_001320980 NM_001320986 NM_001320978		NA	NA	NA	NA
	cg07720865	chr2	103352342	+		MFSD9 MFSD9 MFSD9 MFSD9 MFSD9	103331084-103353347 103331084-103353347 103331084-103353347 103331084-103353347 103331084-103353347	intron 1 of 6 , intron 1 of 6 , intron 1 of 6 , intron 1 of 7 , intron 1 of 7	-	NM_001322080 NM_032718 NM_001322081 NR_136174 NR_136173		TMEM182 TMEM182 TMEM182 TMEM182	103353364-103434138 103353364-103434138 103353364-103434138 103353364-103434138	+ + + +	NM_001321344 NM_001321343 NM_001321346 NM_001321345
	cg05310309	chr2	109257429	+		LIMS1 LIMS1 LIMS1 LIMS1 LIMS1	109150810-109303702 109204921-109303702 109223616-109303702 109237701-109303702 109204756-109303702	intron 1 of 10 , intron 1 of 10 , intron 1 of 10 , intron 1 of 10 , intron 1 of 10	+	NM_001193483 NM_001193488 NM_001193482 NM_001193484 NM_004987		NA	NA	NA	NA
	cg26631039	chr2	121625022	+		GLI2	121554866-121750229	intron 1 of 12	+	NM_005270		NA	NA	NA	NA
	cg11713727	chr2	150444569	-		LOC101929231	150443871-150704748	intron 1 of 2	+	NR_110240		MMADHC	150426146-150444330	-	NM_015702
	cg17489939	chr2	176981919	+		HOXD10	176981491-176984670	exon 1 of 2	+	NM_002148		NA	NA	NA	NA
	cg24930416	chr2	201390305	+		NA	NA	NA	NA	NA		SGO2 SGO2 SGO2	201390864-201448818 201390864-201445391 201390864-201448818	+ + +	NM_001160033 NM_001160046 NM_152524
	cg16468843	chr3	10370624	-		ATP2B2 ATP2B2 ATP2B2	10365706-10547268 10365706-10547374 10365706-10547268	exon 20 of 20 , 5'-UTR , exon 23 of 23	-	NM_001683 NM_001330611 NM_001001331		MIR378B	10371912-10371969	+	NR_036084
	cg23480021	chr3	22412746	+		NA	NA	NA	NA	NA		NA	NA	NA	NA
	cg25129124	chr3	42727489	+		KLHL40	42727010-42733938	exon 1 of 6	+	NM_152393		NA	NA	NA	NA
	cg13607709	chr3	46940153	+		PTH1R PTH1R	46919235-46945289 46923738-46945289	exon 9 of 16 , exon 8 of 15	+	NM_000316 NM_001184744		NA	NA	NA	NA
	cg02938205	chr3	49236810	-		CCDC36	49235860-49295537	intron 3 of 9	+	NM_178173		CCDC36	49236932-49295537	+	NM_001135197
	cg14056993	chr3	65342883	+		MAGI1 MAGI1	65339905-66024509 65339905-66024509	intron 22 of 23 , intron 24 of 25	-	NM_001033057 NM_015520		NA	NA	NA	NA
	cg00487142	chr3	109056357	+		DPPA4 DPPA4 DPPA4	109044987-109056419 109044987-109056419 109044987-109056419	exon 1 of 7 , 3'-UTR , exon 1 of 6	-	NM_018189 NM_001348928 NM_001348929		NA	NA	NA	NA
	cg12473849	chr3	136882749	+		NA	NA	NA	NA	NA		NA	NA	NA	NA
	cg00492055	chr3	138312356	+		CEP70 CEP70 CEP70 CEP70 CEP70 CEP70 CEP70	138218725-138313225 138213180-138313225 138213180-138313225 138213180-138313225 138215765-138313225 138213180-138313225 138213180-138313225	intron 1 of 16 , intron 1 of 14 , intron 1 of 17 , intron 1 of 18 , intron 1 of 18 , intron 1 of 18 , intron 1 of 18	-	NM_001288966 NM_001288967 NM_001288965 NM_024491 NM_001320599 NM_001320598 NM_001288964		NA	NA	NA	NA
	cg06508738	chr3	138763852	-		NA	NA	NA	NA	NA		PRR23C	138760943-138763734	-	NM_001134657
	cg08849628	chr3	139060370	+		NA	NA	NA	NA	NA		NA	NA	NA	NA
	cg15726045	chr3	145790097	-		PLOD2 PLOD2	145787227-145879282 145787227-145879282	intron 16 of 19 , intron 17 of 20	-	NM_000935 NM_182943		NA	NA	NA	NA
	cg15287443	chr3	147121229	+		ZIC4 ZIC4 ZIC4 ZIC4	147103834-147123307 147103834-147122071 147103834-147124596 147103834-147124596	intron 1 of 5 , intron 1 of 5 , intron 1 of 5 , intron 1 of 4	-	NM_001168379 NM_001168378 NM_032153 NM_001243256		NA	NA	NA	NA
	cg14866567	chr3	148682959	+		NA	NA	NA	NA	NA		NA	NA	NA	NA
	cg11046673	chr3	151045355	-		P2RY13 MED12L	151044095-151047337 150804584-151154465	5'-UTR , intron 29 of 43	- +	NM_176894 NM_053002		NA	NA	NA	NA
	cg25620760	chr3	170202937	-		SLC7A14 LOC101928583 LOC101928583 LOC101928583	170177341-170303863 170185072-170223166 170185072-170379912 170185072-170472994	intron 5 of 8 , intron 1 of 3 , intron 1 of 3 , intron 4 of 6	- +	NM_020949 NR_135557 NR_135555 NR_135556		NA	NA	NA	NA
	cg05618934	chr4	1407592	-		NA	NA	NA	NA	NA		NA	NA	NA	NA
	cg15931850	chr4	1550089	+		NA	NA	NA	NA	NA		NA	NA	NA	NA
	cg25216704	chr4	3485393	-		DOK7 DOK7 DOK7	3465032-3496209 3465032-3496209 3465032-3503200	intron 4 of 7 , intron 4 of 7 , intron 4 of 10	+	NM_001164673 NM_173660 NM_001301071		DOK7	3486270-3496209	+	NM_001256896
	cg11612852	chr4	21699745	+		KCNIP4	20730238-21950374	intron 2 of 8	-	NM_147182		KCNIP4	20730238-21699318	-	NM_001035003
	cg25352940	chr4	29053365	+		NA	NA	NA	NA	NA		NA	NA	NA	NA
	cg11143953	chr4	54243152	+		NA	NA	NA	NA	NA		FIP1L1 FIP1L1 FIP1L1	54243819-54326103 54243819-54326103 54243819-54326103	+ + +	NM_030917 NM_001134938 NM_001134937
	cg25064395	chr4	55143557	-		PDGFRA PDGFRA PDGFRA PDGFRA PDGFRA	55095255-55164414 55095255-55164414 55099248-55164414 55095255-55148145 55100126-55164414	exon 13 of 23 , exon 14 of 24 , exon 13 of 23 , exon 13 of 17 , exon 13 of 23	+	NM_006206 NM_001347828 NM_001347829 NM_001347827 NM_001347830		NA	NA	NA	NA
	cg24796651	chr4	76912348	-		LOC101928809	76901942-76927094	intron 1 of 2	+	NR_125906		SDAD1 SDAD1 SDAD1	76871058-76912115 76871058-76912115 76871058-76912115	- - -	NM_018115 NM_001288983 NM_001288984
	cg04214966	chr4	81119460	-		PRDM8 PRDM8	81106423-81125482 81118656-81125482	intron 7 of 10 , intron 1 of 4	+	NM_020226 NM_001099403		NA	NA	NA	NA
	cg02847897	chr4	88142275	-		NA	NA	NA	NA	NA		KLHL8 KLHL8 KLHL8 KLHL8 KLHL8	88081255-88141760 88081255-88141760 88081255-88141760 88081255-88141760 88081255-88141420	- - - - -	NM_020803 NM_001292006 NM_001292007 NR_120447 NM_001292003
	cg21593676	chr4	88142277	-		NA	NA	NA	NA	NA		KLHL8 KLHL8 KLHL8 KLHL8 KLHL8	88081255-88141760 88081255-88141760 88081255-88141760 88081255-88141760 88081255-88141420	- - - - -	NM_020803 NM_001292006 NM_001292007 NR_120447 NM_001292003
	cg15204036	chr4	109684526	+		NA	NA	NA	NA	NA		ETNPPL ETNPPL ETNPPL ETNPPL ETNPPL ETNPPL	109663201-109684235 109663201-109684235 109663201-109684235 109663201-109684235 109663201-109684235 109663201-109684235	- - - - - -	NM_001146627 NM_001146590 NM_031279 NM_001331031 NM_001331032 NM_001331033
	cg11979875	chr4	122721721	+		NA	NA	NA	NA	NA		EXOSC9 EXOSC9	122722471-122738176 122722471-122738176	+ +	NM_005033 NM_001034194
	cg24312680	chr4	128704518	-		HSPA4L HSPA4L HSPA4L	128703363-128755228 128703363-128755228 128702975-128755228	intron 1 of 19 , intron 1 of 18 , intron 2 of 20	+	NM_014278 NM_001317383 NM_001317381		HSPA4L	128704677-128755228	+	NM_001317382
	cg22078781	chr4	184642694	+		NA	NA	NA	NA	NA		NA	NA	NA	NA
	cg24716416	chr4	188736112	+		NA	NA	NA	NA	NA		NA	NA	NA	NA
	cg16181718	chr4	190731655	-		NA	NA	NA	NA	NA		NA	NA	NA	NA
	cg22689016	chr5	506129	-		SLC9A3 SLC9A3	472100-524549 472100-524549	intron 1 of 17 , intron 1 of 17	-	NM_001284351 NM_004174		NA	NA	NA	NA
	cg15179011	chr5	1247290	+		NA	NA	NA	NA	NA		NA	NA	NA	NA
	cg12884551	chr5	1673208	-		NA	NA	NA	NA	NA		NA	NA	NA	NA
	cg05184729	chr5	1962311	-		NA	NA	NA	NA	NA		NA	NA	NA	NA
	cg23479922	chr5	16179633	+		MARCH11	16067473-16179897	exon 1 of 4	-	NM_001102562		NA	NA	NA	NA
	cg14711743	chr5	79514577	+		SERINC5 SERINC5 SERINC5 SERINC5 SERINC5	79407049-79551901 79407049-79551901 79407049-79551901 79434549-79551901 79407049-79551901	intron 1 of 13 , intron 1 of 14 , intron 1 of 14 , intron 1 of 12 , intron 1 of 13	-	NM_178276 NR_126060 NR_126061 NM_001174072 NM_001174071		NA	NA	NA	NA
	cg12197752	chr5	101119766	-		NA	NA	NA	NA	NA		NA	NA	NA	NA
	cg24899558	chr5	103329070	-		NA	NA	NA	NA	NA		NA	NA	NA	NA
	cg04974775	chr5	114516854	-		NA	NA	NA	NA	NA		TRIM36 TRIM36 TRIM36 TRIM36	114460458-114516243 114460458-114516243 114513235-114516243 114506798-114516243	- - - -	NM_001300752 NM_018700 NM_001017398 NM_001017397
	cg23910413	chr5	140105405	-		NA	NA	NA	NA	NA		VTRNA1-3	140105743-140105831	+	NR_026705
	cg06683094	chr5	140177056	-		PCDHA1 PCDHA1 PCDHA2 PCDHA2 PCDHA2	140165720-140391929 140165720-140391929 140174443-140185204 140174443-140177062 140174443-140391929	intron 1 of 4 , intron 1 of 4 , intron 1 of 2 , 3'-UTR , intron 1 of 4	+	NM_018900 NM_031411 NM_031496 NM_031495 NM_018905		NA	NA	NA	NA
	cg19976449	chr5	140246626	-		PCDHA6 PCDHA1 PCDHA8 PCDHA1 PCDHA2 PCDHA7 PCDHA5 PCDHA10 PCDHA6 PCDHA9 PCDHA3 PCDHA10 PCDHA4	140207506-140391929 140165720-140391929 140220906-140391929 140165720-140391929 140174443-140391929 140213968-140391929 140201360-140391929 140235467-140391929 140207506-140391929 140227356-140391929 140180782-140391929 140235467-140391929 140186658-140391929	intron 1 of 4 , intron 1 of 4 , intron 1 of 4 , intron 1 of 4 , intron 1 of 4 , intron 1 of 4 , intron 1 of 4 , intron 1 of 4 , intron 1 of 4 , intron 1 of 4 , intron 1 of 4 , intron 1 of 4 , intron 1 of 4	+	NM_031849 NM_018900 NM_018911 NM_031411 NM_018905 NM_018910 NM_018908 NM_031860 NM_018909 NM_031857 NM_018906 NM_018901 NM_018907		PCDHA11 PCDHA11	140247097-140391929 140247097-140251185	+ +	NM_018902 NM_031861
	cg06048354	chr5	140501812	-		PCDHB4	140501331-140505203	exon 1 of 1	+	NM_018938		NA	NA	NA	NA
	cg25205438	chr5	140517411	-		PCDHB5	140514787-140517709	3'-UTR	+	NM_015669		NA	NA	NA	NA
	cg24120669	chr5	140529819	+		PCDHB6 PCDHB6	140529602-140532868 140529602-140532868	5'-UTR , 5'-UTR	+	NM_001303145 NM_018939		NA	NA	NA	NA
	cg08967338	chr5	140535215	-		NA	NA	NA	NA	NA		PCDHB17P	140535579-140537990	+	NR_001280
	cg17735593	chr5	140552505	-		PCDHB7	140552201-140555957	exon 1 of 1	+	NM_018940		NA	NA	NA	NA
	cg26569309	chr5	140563400	+		PCDHB16	140561264-140565796	exon 1 of 1	+	NM_020957		NA	NA	NA	NA
	cg24127414	chr5	140579644	+		PCDHB11	140579347-140582618	exon 1 of 1	+	NM_018931		NA	NA	NA	NA
	cg09816420	chr5	140605851	+		PCDHB14	140601897-140605860	3'-UTR	+	NM_018934		NA	NA	NA	NA
	cg18781988	chr5	140723549	+		PCDHGA2 PCDHGA1	140718326-140892546 140710251-140892546	intron 1 of 4 , intron 1 of 4	+	NM_018915 NM_018912		PCDHGA3 PCDHGA3	140723600-140892546 140723600-140726090	+ +	NM_018916 NM_032011
	cg01561869	chr5	140725147	+		PCDHGA3 PCDHGA2 PCDHGA1 PCDHGA3	140723600-140892546 140718326-140892546 140710251-140892546 140723600-140726090	exon 1 of 4 , intron 1 of 4 , intron 1 of 4 , exon 1 of 1	+	NM_018916 NM_018915 NM_018912 NM_032011		NA	NA	NA	NA
	cg01575930	chr5	140733385	-		PCDHGA3 PCDHGA2 PCDHGA1 PCDHGB1	140723600-140892546 140718326-140892546 140710251-140892546 140729827-140892546	intron 1 of 4 , intron 1 of 4 , intron 1 of 4 , intron 1 of 4	+	NM_018916 NM_018915 NM_018912 NM_018922		PCDHGA4 PCDHGA4	140734591-140737297 140734591-140892546	+ +	NM_032053 NM_018917
	cg27079776	chr5	140733421	-		PCDHGA3 PCDHGA2 PCDHGA1 PCDHGB1	140723600-140892546 140718326-140892546 140710251-140892546 140729827-140892546	intron 1 of 4 , intron 1 of 4 , intron 1 of 4 , intron 1 of 4	+	NM_018916 NM_018915 NM_018912 NM_018922		PCDHGA4 PCDHGA4	140734591-140737297 140734591-140892546	+ +	NM_032053 NM_018917
	cg04773864	chr5	140744763	+		PCDHGA3 PCDHGA2 PCDHGA1 PCDHGA4 PCDHGA5 PCDHGA5 PCDHGB2 PCDHGB1	140723600-140892546 140718326-140892546 140710251-140892546 140734591-140892546 140743897-140746339 140743897-140892546 140739702-140892546 140729827-140892546	intron 1 of 4 , intron 1 of 4 , intron 1 of 4 , intron 1 of 4 , exon 1 of 1 , exon 1 of 4 , intron 1 of 4 , intron 1 of 4	+	NM_018916 NM_018915 NM_018912 NM_018917 NM_032054 NM_018918 NM_018923 NM_018922		NA	NA	NA	NA
	cg05494467	chr5	140892308	-		PCDHGA3 PCDHGA12 PCDHGA7 PCDHGA10 PCDHGB7 PCDHGA2 PCDHGA1 PCDHGB6 PCDHGA11 PCDHGC3 PCDHGB3 PCDHGC3 PCDHGA11 PCDHGB4 PCDHGC5 PCDHGC4 PCDHGA4 PCDHGA9 PCDHGA8 PCDHGA5 PCDHGB2 PCDHGB1 PCDHGB5 PCDHGA6	140723600-140892546 140810157-140892546 140762305-140892546 140792742-140892546 140797259-140892548 140718326-140892546 140710251-140892546 140787769-140892546 140800536-140892546 140855568-140892544 140749830-140892546 140855568-140892544 140800536-140892546 140767451-140892546 140868807-140892546 140864740-140892546 140734591-140892546 140782519-140892546 140771482-140892546 140743897-140892546…	3'-UTR , 3'-UTR , 3'-UTR , 3'-UTR , 3'-UTR , 3'-UTR , 3'-UTR , 3'-UTR , 3'-UTR , 3'-UTR , 3'-UTR , 3'-UTR , 3'-UTR , 3'-UTR , 3'-UTR , 3'-UTR , 3'-UTR , 3'-UTR , 3'-UTR , 3'-UTR , 3'-UTR , 3'-UTR , 3'-UTR , 3'-UTR	+	NM_018916 NM_003735 NM_018920 NM_018913 NM_018927 NM_018915 NM_018912 NM_018926 NM_018914 NM_002588 NM_018924 NM_032403 NM_032092 NM_003736 NM_018929 NM_018928 NM_018917 NM_018921 NM_032088 NM_018918 NM_018923 NM_018922 NM_018925 NM_018919		NA	NA	NA	NA
	cg00594129	chr5	158524270	+		EBF1 EBF1 EBF1 EBF1 EBF1 EBF1 EBF1 EBF1 EBF1 EBF1	158122922-158526770 158122922-158526770 158122922-158526770 158122922-158526770 158122922-158526770 158122922-158526770 158122922-158526770 158122922-158526770 158122922-158526770 158122922-158526770	intron 1 of 16 , intron 1 of 15 , intron 1 of 16 , intron 1 of 16 , intron 1 of 16 , intron 1 of 16 , intron 1 of 17 , intron 1 of 16 , intron 1 of 17 , intron 1 of 17	-	NM_001324108 NM_182708 NM_001324109 NM_024007 NM_001324107 NM_001324111 NM_001324101 NM_001290360 NM_001324103 NM_001324106		NA	NA	NA	NA
	cg02884181	chr5	158689508	-		NA	NA	NA	NA	NA		UBLCP1	158690074-158713048	+	NM_145049
	cg16268165	chr5	176274344	-		UNC5A	176237559-176307899	intron 1 of 14	+	NM_133369		NA	NA	NA	NA
	cg03671052	chr5	180086260	+		NA	NA	NA	NA	NA		NA	NA	NA	NA
	cg04964883	chr6	1410436	-		NA	NA	NA	NA	NA		NA	NA	NA	NA
	cg19137348	chr6	1555311	+		NA	NA	NA	NA	NA		NA	NA	NA	NA
	cg17204113	chr6	8108669	+		NA	NA	NA	NA	NA		NA	NA	NA	NA
	cg27341636	chr6	27236324	-		NA	NA	NA	NA	NA		NA	NA	NA	NA
	cg01247537	chr6	27842098	+		NA	NA	NA	NA	NA		HIST1H4L	27840925-27841289	-	NM_003546
	cg01792601	chr6	28446840	-		NA	NA	NA	NA	NA		NA	NA	NA	NA
	cg15747825	chr6	28565626	-		ZBED9	28539406-28583954	intron 1 of 5	-	NM_001329616		NA	NA	NA	NA
	cg19022254	chr6	29601705	-		NA	NA	NA	NA	NA		GABBR1 GABBR1 GABBR1	29570004-29600912 29570004-29600912 29570004-29600912	- - -	NM_021904 NM_001319053 NM_001470
	cg11768167	chr6	29690889	-		NA	NA	NA	NA	NA		HLA-F HLA-F HLA-F	29691116-29694303 29691116-29694303 29691116-29695073	+ + +	NM_001098478 NM_018950 NM_001098479
	cg23732629	chr6	32409386	+		HLA-DRA	32407618-32412826	intron 1 of 4	+	NM_019111		NA	NA	NA	NA
	cg00526843	chr6	33084420	-		HLA-DPB2	33080292-33096890	intron 1 of 4	+	NR_001435		NA	NA	NA	NA
	cg01035815	chr6	33600828	-		LOC101929188 ITPR3	33599020-33601522 33589155-33664348	intron 1 of 2 , intron 57 of 58	- +	NR_134628 NM_002224		NA	NA	NA	NA
	cg17762073	chr6	34024220	+		GRM4 GRM4 GRM4 GRM4 GRM4 GRM4	33986419-34113914 33986419-34073759 33986419-34113914 33986419-34113914 33986419-34123399 33986419-34078540	intron 5 of 10 , intron 6 of 11 , intron 5 of 10 , intron 6 of 11 , intron 4 of 9 , intron 5 of 10	-	NM_001282847 NM_001256813 NM_001256811 NM_000841 NM_001256809 NM_001256812		NA	NA	NA	NA
	cg14691497	chr6	47756470	-		OPN5 OPN5	47749774-47794116 47754803-47794116	intron 2 of 7 , intron 1 of 7	+	NM_181744 NR_033806		NA	NA	NA	NA
	cg21710255	chr6	49681742	+		NA	NA	NA	NA	NA		CRISP2 CRISP2 CRISP2 CRISP2 CRISP2 CRISP2	49660070-49681303 49660070-49681303 49660070-49681303 49660070-49681303 49660070-49681303 49660070-49681303	- - - - - -	NM_001142417 NM_001142435 NM_003296 NM_001142408 NM_001142407 NM_001261822
	cg25142479	chr6	70993440	-		COL9A1	70925742-71012786	exon 6 of 38	-	NM_001851		COL9A1	70925742-70992911	-	NM_078485
	cg00201779	chr6	72131020	-		LINC01626	72130729-72168575	intron 1 of 7	+	NR_121615		LINC00472 LINC00472 LINC00472 LINC00472	72117566-72130448 72117566-72130448 72117566-72130448 72117566-72130448	- - - -	NR_121614 NR_121612 NR_121613 NR_026807
	cg10606698	chr6	76203642	-		NA	NA	NA	NA	NA		FILIP1 FILIP1 FILIP1 FILIP1	76017799-76203630 76166105-76203630 76001573-76203630 76017799-76203630	- - - -	NM_001289987 NR_110608 NM_001300866 NM_015687
	cg10908869	chr6	80621222	-		NA	NA	NA	NA	NA		NA	NA	NA	NA
	cg18625538	chr6	87832609	+		NA	NA	NA	NA	NA		NA	NA	NA	NA
	cg13164087	chr6	87832666	-		NA	NA	NA	NA	NA		NA	NA	NA	NA
	cg13345255	chr6	100868626	-		SIM1	100836749-100911551	intron 9 of 10	-	NM_005068		NA	NA	NA	NA
	cg25323841	chr6	108444506	+		NA	NA	NA	NA	NA		OSTM1-AS1	108444836-108480599	+	NR_145458
	cg15500907	chr6	112438951	-		LAMA4 LAMA4 LAMA4	112429133-112575917 112429133-112575917 112429133-112575917	exon 35 of 39 , exon 35 of 39 , exon 35 of 39	-	NM_002290 NM_001105207 NM_001105206		NA	NA	NA	NA
	cg23878264	chr6	132910945	+		NA	NA	NA	NA	NA		TAAR5	132909730-132910877	-	NM_003967
	cg22855968	chr6	134673162	-		NA	NA	NA	NA	NA		NA	NA	NA	NA
	cg24154271	chr6	140957775	-		NA	NA	NA	NA	NA		NA	NA	NA	NA
	cg18745416	chr6	152011399	+		NA	NA	NA	NA	NA		ESR1	152011630-152424408	+	NM_001122742
	cg04671145	chr6	157041096	+		NA	NA	NA	NA	NA		NA	NA	NA	NA
	cg10735454	chr6	161836525	+		PRKN PRKN PRKN	161768589-163148834 161768589-163148834 161768589-163148834	intron 6 of 9 , intron 8 of 11 , intron 9 of 12	-	NM_013988 NM_013987 NM_004562		NA	NA	NA	NA
	cg08481967	chr6	166765599	+		NA	NA	NA	NA	NA		NA	NA	NA	NA
	cg19851574	chr6	167178233	+		RPS6KA2 RPS6KA2 RPS6KA2	166822851-167276039 166822851-167276039 166822851-167276039	intron 1 of 19 , intron 3 of 23 , intron 2 of 22	-	NM_001318937 NM_001318936 NM_001006932		NA	NA	NA	NA
	cg17587456	chr6	168674852	+		NA	NA	NA	NA	NA		NA	NA	NA	NA
	cg03110795	chr7	1329410	+		NA	NA	NA	NA	NA		NA	NA	NA	NA
	cg08240539	chr7	2282600	-		NUDT1 NUDT1 NUDT1 NUDT1 NUDT1 NUDT1 NUDT1	2281856-2290780 2281895-2290780 2282539-2290780 2282539-2290780 2281856-2290780 2281856-2290780 2281895-2290780	intron 1 of 4 , exon 2 of 5 , 5'-UTR , 5'-UTR , exon 2 of 5 , exon 2 of 5 , exon 2 of 5	+	NM_002452 NM_198952 NM_198954 NM_198953 NM_198948 NM_198949 NM_198950		MRM2	2273925-2281833	-	NM_013393
	cg24626554	chr7	5111635	-		RBAK-RBAKDN	5085451-5112854	intron 4 of 5	+	NM_001204513		RBAKDN	5111690-5112854	+	NR_015343
	cg18848287	chr7	5111641	-		RBAK-RBAKDN	5085451-5112854	intron 4 of 5	+	NM_001204513		RBAKDN	5111690-5112854	+	NR_015343
	cg09203501	chr7	5271545	-		WIPI2 WIPI2 WIPI2 WIPI2 WIPI2 WIPI2	5253899-5273486 5229834-5273486 5229834-5273486 5229834-5273486 5229834-5273486 5229834-5273486	3'-UTR , 3'-UTR , 3'-UTR , 3'-UTR , 3'-UTR , 3'-UTR	+	NM_001033520 NM_001278299 NM_015610 NM_001033519 NM_001033518 NM_016003		NA	NA	NA	NA
	cg08822075	chr7	26193607	-		NFE2L3	26191846-26226756	intron 1 of 3	+	NM_004289		NA	NA	NA	NA
	cg20517050	chr7	27183806	-		HOXA-AS3	27179982-27195547	intron 1 of 2	+	NR_038832		HOXA5	27180670-27183287	-	NM_019102
	cg17432857	chr7	27184438	-		HOXA-AS3	27179982-27195547	intron 1 of 2	+	NR_038832		HOXA5	27180670-27183287	-	NM_019102
	cg26905768	chr7	34098803	+		BMPER	33944522-34195484	intron 11 of 15	+	NM_133468		NA	NA	NA	NA
	cg10413224	chr7	34118758	+		BMPER	33944522-34195484	exon 13 of 16	+	NM_133468		NA	NA	NA	NA
	cg13068698	chr7	35078082	+		NA	NA	NA	NA	NA		DPY19L1	34968492-35077653	-	NM_015283
	cg08837626	chr7	36011406	+		NA	NA	NA	NA	NA		NA	NA	NA	NA
	cg24828620	chr7	50132903	-		NA	NA	NA	NA	NA		ZPBP ZPBP	49977023-50132860 49977023-50132860	- -	NM_001159878 NM_007009
	cg17654585	chr7	57273782	-		NA	NA	NA	NA	NA		NA	NA	NA	NA
	cg01646795	chr7	57324841	-		NA	NA	NA	NA	NA		NA	NA	NA	NA
	cg18409649	chr7	99066398	-		NA	NA	NA	NA	NA		NA	NA	NA	NA
	cg01696605	chr7	150871692	+		NA	NA	NA	NA	NA		NA	NA	NA	NA
	cg02413092	chr7	156741538	+		NA	NA	NA	NA	NA		NOM1	156742416-156765876	+	NM_138400
	cg00841760	chr7	158362966	+		PTPRN2 PTPRN2 PTPRN2 PTPRN2	157331745-158380494 157331745-158380494 157331745-158380494 157331745-158380494	intron 1 of 22 , intron 1 of 22 , intron 1 of 22 , intron 1 of 23	-	NM_130843 NM_130842 NM_001308267 NM_002847		NA	NA	NA	NA
	cg11737172	chr8	1923052	+		KBTBD11-OT1 KBTBD11	1919562-1924610 1922043-1955109	intron 2 of 3 , intron 1 of 2	+	NR_126346 NM_014867		NA	NA	NA	NA
	cg08174789	chr8	2078112	+		MYOM2	1993157-2093380	intron 32 of 36	+	NM_003970		NA	NA	NA	NA
	cg03593471	chr8	10709415	-		NA	NA	NA	NA	NA		NA	NA	NA	NA
	cg00318347	chr8	25812500	-		EBF2	25699245-25902640	intron 6 of 15	-	NM_022659		NA	NA	NA	NA
	cg23638042	chr8	43101403	-		NA	NA	NA	NA	NA		NA	NA	NA	NA
	cg04520078	chr8	43101622	-		NA	NA	NA	NA	NA		NA	NA	NA	NA
	cg00921309	chr8	48091487	+		NA	NA	NA	NA	NA		NA	NA	NA	NA
	cg17761419	chr8	57350749	+		NA	NA	NA	NA	NA		NA	NA	NA	NA
	cg08245578	chr8	98446695	+		LOC101927066	97964091-98458725	intron 1 of 2	-	NR_125390		NA	NA	NA	NA
	cg16406186	chr8	110988444	-		NA	NA	NA	NA	NA		KCNV1	110975873-110988076	-	NM_014379
	cg14660676	chr8	126012434	-		SQLE	126010719-126034525	intron 1 of 10	+	NM_003129		NA	NA	NA	NA
	cg03566001	chr8	129008054	+		PVT1	128806778-129113499	intron 5 of 8	+	NR_003367		NA	NA	NA	NA
	cg17001448	chr8	144152376	-		NA	NA	NA	NA	NA		NA	NA	NA	NA
	cg22398259	chr8	144255688	+		NA	NA	NA	NA	NA		NA	NA	NA	NA
	cg09754549	chr8	144790656	+		LOC101928160	144790220-144796068	intron 1 of 5	+	NR_134306		CCDC166	144788863-144790279	-	NM_001162914
	cg13967908	chr9	117159457	+		NA	NA	NA	NA	NA		NA	NA	NA	NA
	cg14391907	chr9	117349544	+		NA	NA	NA	NA	NA		ATP6V1G1	117349993-117361152	+	NM_004888
	cg01355108	chr9	139084130	-		NA	NA	NA	NA	NA		NA	NA	NA	NA
	cg25952247	chr9	139092873	+		LHX3 LHX3	139088095-139095019 139088095-139096975	intron 1 of 6 , intron 1 of 6	-	NM_014564 NM_178138		NA	NA	NA	NA
	cg11128045	chr9	140395219	-		PNPLA7 PNPLA7	140354403-140445021 140354403-140445021	exon 16 of 35 , exon 15 of 34	-	NM_001098537 NM_152286		NA	NA	NA	NA
	cg13185377	chr10	601783	+		DIP2C	320129-735608	intron 1 of 36	-	NM_014974		NA	NA	NA	NA
	cg17379932	chr10	12085598	-		NA	NA	NA	NA	NA		UPF2 UPF2	11962020-12084840 11962020-12085169	- -	NM_015542 NM_080599
	cg14429209	chr10	26509505	-		GAD2 GAD2	26505235-26593491 26505235-26590048	intron 4 of 17 , intron 4 of 16	+	NM_000818 NM_001134366		NA	NA	NA	NA
	cg20212940	chr10	31121906	+		NA	NA	NA	NA	NA		NA	NA	NA	NA
	cg24892069	chr10	33562205	-		NRP1 NRP1 NRP1 NRP1 NRP1 NRP1 NRP1	33486546-33623833 33466418-33623833 33486546-33623833 33466418-33623833 33466418-33623833 33466418-33623833 33466418-33623833	intron 2 of 11 , intron 2 of 16 , intron 2 of 12 , intron 2 of 17 , intron 2 of 17 , intron 2 of 17 , intron 2 of 16	-	NM_001024629 NR_045259 NM_001024628 NM_001244973 NM_001244972 NM_003873 NM_001330068		NA	NA	NA	NA
	cg10430941	chr10	47656773	-		NA	NA	NA	NA	NA		ANTXRL	47658232-47701443	+	NM_001278688
	cg12848457	chr10	52566320	+		A1CF A1CF A1CF A1CF A1CF A1CF	52559168-52645435 52559168-52645435 52559168-52645435 52559168-52645435 52559168-52645435 52559168-52645435	5'-UTR , 5'-UTR , 5'-UTR , 5'-UTR , 5'-UTR , 5'-UTR	-	NM_001198818 NM_001198819 NM_138933 NM_001198820 NM_014576 NM_138932		NA	NA	NA	NA
	cg22705835	chr10	65332833	-		REEP3	65281122-65384883	intron 2 of 7	+	NM_001001330		NA	NA	NA	NA
	cg12353636	chr10	85974086	+		CDHR1 CDHR1	85954390-85978452 85954390-85979376	exon 17 of 17 , intron 16 of 17	+	NM_033100 NM_001171971		NA	NA	NA	NA
	cg09217157	chr10	97624891	+		ENTPD1 ENTPD1 ENTPD1-AS1 ENTPD1 ENTPD1 ENTPD1 ENTPD1 ENTPD1 ENTPD1 ENTPD1	97515672-97637023 97515672-97637023 97512962-97849992 97515408-97637023 97515672-97637023 97515408-97637023 97471535-97637023 97515672-97637023 97515408-97637023 97515408-97637023	intron 1 of 8 , intron 1 of 10 , intron 3 of 6 , intron 1 of 10 , intron 1 of 10 , intron 1 of 10 , intron 1 of 10 , intron 1 of 9 , intron 1 of 9 , intron 1 of 10	+ -	NM_001164183 NM_001164179 NR_038444 NM_001320916 NM_001776 NM_001312654 NM_001098175 NM_001164182 NM_001164181 NM_001164178		NA	NA	NA	NA
	cg23245905	chr10	99735133	-		CRTAC1 CRTAC1	99639382-99790585 99624756-99790585	intron 2 of 15 , intron 2 of 15	-	NM_001206528 NM_018058		NA	NA	NA	NA
	cg12662887	chr10	105343920	-		NEURL1	105253734-105352309	intron 3 of 5	+	NM_004210		NA	NA	NA	NA
	cg11005552	chr10	105648138	-		STN1	105637317-105678045	intron 9 of 9	-	NM_024928		NA	NA	NA	NA
	cg02721176	chr10	118084587	-		CCDC172	118083939-118139541	exon 2 of 9	+	NM_198515		NA	NA	NA	NA
	cg16121765	chr10	123442007	+		NA	NA	NA	NA	NA		NA	NA	NA	NA
	cg07119315	chr10	134150567	-		LRRC27 LRRC27 LRRC27 LRRC27	134145613-134166901 134145613-134166901 134145613-134195010 134145740-134195010	intron 2 of 8 , intron 2 of 9 , intron 2 of 11 , intron 2 of 11	+	NM_001143758 NM_001143759 NM_030626 NM_001143757		LRRC27	134150610-134180509	+	NM_001309474
	cg16486109	chr11	613632	-		IRF7 IRF7 IRF7	612554-615728 612554-615999 612554-615999	intron 6 of 9 , intron 7 of 10 , intron 8 of 11	-	NM_004031 NM_004029 NM_001572		NA	NA	NA	NA
	cg14909179	chr11	882687	+		CHID1 CHID1 CHID1 CHID1 CHID1	867858-915058 867858-910874 867858-910874 867858-910874 867858-910874	intron 10 of 13 , intron 11 of 14 , intron 10 of 13 , intron 9 of 12 , intron 11 of 14	-	NM_001142675 NM_001142674 NM_023947 NM_001142677 NM_001142676		NA	NA	NA	NA
	cg11717189	chr11	2154132	-		INS-IGF2 IGF2 IGF2 IGF2 IGF2 IGF2	2150341-2182439 2150341-2162354 2150341-2160204 2150341-2162354 2150341-2158518 2150341-2170833	exon 7 of 7 , 5'-UTR , 5'-UTR , 5'-UTR , 5'-UTR , 5'-UTR	-	NR_003512 NM_001127598 NM_000612 NM_001291862 NM_001291861 NM_001007139		NA	NA	NA	NA
	cg11812625	chr11	6291339	-		CCKBR CCKBR	6280903-6293357 6280903-6293357	exon 3 of 5 , exon 2 of 4	+	NM_176875 NM_001318029		NA	NA	NA	NA
	cg22062068	chr11	7110074	-		NA	NA	NA	NA	NA		RBMXL2	7110164-7112379	+	NM_014469
	cg07241909	chr11	17566163	-		NA	NA	NA	NA	NA		USH1C USH1C USH1C USH1C	17515441-17565963 17515441-17565963 17515441-17565963 17515441-17565963	- - - -	NR_123738 NM_001297764 NM_005709 NM_153676
	cg00589305	chr11	19367621	-		NA	NA	NA	NA	NA		NA	NA	NA	NA
	cg02565993	chr11	27015592	+		NA	NA	NA	NA	NA		FIBIN	27015627-27018632	+	NM_203371
	cg18265608	chr11	44087367	+		NA	NA	NA	NA	NA		ACCS ACCS	44087811-44105569 44087728-44105569	+ +	NM_032592 NM_001127219
	cg07104919	chr11	46958073	-		NA	NA	NA	NA	NA		C11orf49 C11orf49 C11orf49 C11orf49 C11orf49 C11orf49 C11orf49	46958239-47183798 46958239-47183798 46958239-47183798 46958239-47183798 46958239-47183798 46958239-47183798 46958239-47185931	+ + + + + + +	NR_103472 NR_103471 NM_024113 NM_001278222 NM_001003677 NM_001003676 NM_001003678
	cg18594701	chr11	55111658	-		OR4A16	55110676-55111663	exon 1 of 1	+	NM_001005274		NA	NA	NA	NA
	cg19307003	chr11	60775715	+		CD6 CD6 CD6 CD6	60739112-60787848 60739112-60787848 60739112-60787848 60739112-60787848	intron 3 of 12 , intron 3 of 13 , intron 3 of 11 , intron 3 of 11	+	NR_045638 NM_006725 NM_001254751 NM_001254750		NA	NA	NA	NA
	cg24731731	chr11	61545348	+		MYRF MYRF	61522860-61555990 61520108-61555990	intron 13 of 26 , intron 13 of 27	+	NM_013279 NM_001127392		NA	NA	NA	NA
	cg04518186	chr11	77299962	+		NA	NA	NA	NA	NA		AQP11	77300679-77321401	+	NM_173039
	cg26796873	chr11	85359560	+		TMEM126A TMEM126A	85358962-85367597 85358962-85367597	intron 1 of 4 , intron 1 of 5	+	NM_001244735 NM_032273		NA	NA	NA	NA
	cg26916936	chr11	121970613	+		MIR100HG MIR100HG MIR100HG MIR100HG MIR100HG MIR100HG MIR100HG MIR100HG MIR100HG MIR100HG MIR100HG MIR100HG MIR100HG MIR100HG MIR100HG MIR100HG MIR100HG MIR100HG MIR100HG MIR100HG MIR100HG MIR100HG MIR100HG	121899036-121971554 121959810-121971554 121959810-121971554 121959810-121972937 121959810-122293579 121959810-122180195 121959810-122027079 121959810-122180195 121959810-122238696 121959810-121972937 121959810-121972937 121959810-121972937 121959810-122027079 121959810-122027821 121959810-122027821 121959810-122051340 121959810-122051340 121959810-122051340 121959810-122073817 121959810-122073817…	intron 1 of 5 , intron 1 of 2 , intron 1 of 2 , intron 1 of 2 , intron 4 of 5 , intron 4 of 5 , intron 2 of 3 , intron 4 of 5 , intron 3 of 4 , intron 2 of 3 , intron 2 of 3 , intron 1 of 2 , intron 2 of 3 , intron 2 of 3 , intron 2 of 3 , intron 2 of 3 , intron 1 of 2 , intron 2 of 3 , intron 3 of 4 , intron 2 of 3 , intron 3 of 4 , intron 1 of 2 , intron 1 of 2	-	NR_137178 NR_137177 NR_137176 NR_137175 NR_137179 NR_137180 NR_137194 NR_137193 NR_137192 NR_137191 NR_137190 NR_137189 NR_137188 NR_137187 NR_137186 NR_137185 NR_137184 NR_137183 NR_137182 NR_137181 NR_024430 NR_137196 NR_137195		MIR125B1	121970464-121970552	-	NR_029671
	cg11957400	chr12	2017093	-		CACNA2D4	1901122-2027870	exon 5 of 38	-	NM_172364		NA	NA	NA	NA
	cg05163329	chr12	16762789	-		NA	NA	NA	NA	NA		NA	NA	NA	NA
	cg01443755	chr12	41221639	+		CNTN1 CNTN1	41086243-41366519 41086243-41466213	intron 1 of 16 , intron 1 of 24	+	NM_001256063 NM_001843		CNTN1	41221739-41366519	+	NM_001256064
	cg17347348	chr12	45445864	-		NA	NA	NA	NA	NA		DBX2	45408538-45444882	-	NM_001004329
	cg07968760	chr12	49782966	-		SPATS2 SPATS2 LOC100335030 SPATS2 SPATS2	49760687-49921207 49760687-49921209 49782956-49786116 49760687-49921209 49760687-49921209	intron 2 of 14 , intron 2 of 15 , exon 1 of 1 , intron 1 of 13 , intron 3 of 15	+	NM_023071 NR_120663 NR_033267 NM_001293286 NM_001293285		NA	NA	NA	NA
	cg16370398	chr12	54448913	+		HOXC4 HOXC4	54410635-54449814 54447660-54449814	exon 4 of 4 , exon 2 of 2	+	NM_014620 NM_153633		NA	NA	NA	NA
	cg08425810	chr12	58132558	-		AGAP2	58118075-58135944	intron 1 of 17	-	NM_014770		AGAP2	58118075-58132029	-	NM_001122772
	cg23788418	chr12	65904983	+		LOC100507065 LOC100507065 LOC100507065	65893360-66036152 65860598-66036152 65893360-66036152	intron 4 of 5 , intron 2 of 4 , intron 4 of 5	-	NR_120433 NR_120431 NR_120432		NA	NA	NA	NA
	cg21272279	chr12	75785232	+		GLIPR1L2 GLIPR1L2 GLIPR1L2	75784849-75817820 75784849-75826177 75784849-75826177	intron 1 of 4 , intron 1 of 7 , intron 1 of 6	+	NM_152436 NR_072995 NM_001270396		CAPS2 CAPS2	75670999-75784702 75670999-75784702	- -	NM_001286548 NM_001286549
	cg10866060	chr12	83592588	-		NA	NA	NA	NA	NA		NA	NA	NA	NA
	cg03557725	chr12	96251912	+		LOC105369921	96189122-96252617	intron 1 of 2	-	NR_135014		SNRPF	96252708-96260238	+	NM_003095
	cg07251046	chr12	97791023	+		NA	NA	NA	NA	NA		NA	NA	NA	NA
	cg20681948	chr12	103342297	-		NA	NA	NA	NA	NA		NA	NA	NA	NA
	cg23699926	chr12	108170183	-		ASCL4	108168161-108170421	3'-UTR	+	NM_203436		NA	NA	NA	NA
	cg01061553	chr12	110891467	+		GPN3 GPN3 GPN3	110890290-110906089 110890290-110906089 110890290-110906526	intron 7 of 8 , intron 7 of 8 , intron 7 of 8	-	NM_016301 NM_001164373 NM_001164372		NA	NA	NA	NA
	cg08254200	chr12	113229804	-		RPH3A RPH3A RPH3A RPH3A RPH3A RPH3A RPH3A RPH3A	113229548-113336684 113229548-113336684 113229548-113336684 113229548-113336684 113012900-113336684 113229342-113336684 113229548-113336684 113229548-113336684	5'-UTR , 5'-UTR , exon 1 of 23 , exon 1 of 23 , intron 1 of 22 , intron 1 of 22 , intron 1 of 22 , 5'-UTR	+	NM_014954 NM_001143854 NR_145127 NR_145126 NM_001347952 NM_001347953 NM_001347954 NM_001347955		NA	NA	NA	NA
	cg11246938	chr12	115112433	-		TBX3 TBX3	115108058-115121969 115108058-115121969	exon 7 of 8 , exon 6 of 7	-	NM_016569 NM_005996		NA	NA	NA	NA
	cg23830810	chr12	120967582	+		NA	NA	NA	NA	NA		COQ5	120941081-120966964	-	NM_032314
	cg02531227	chr12	129460621	-		GLT1D1 GLT1D1	129337978-129469509 129337978-129469509	intron 10 of 11 , intron 7 of 8	+	NR_133646 NM_144669		NA	NA	NA	NA
	cg03042692	chr13	23310188	-		NA	NA	NA	NA	NA		NA	NA	NA	NA
	cg05215994	chr13	23310203	-		NA	NA	NA	NA	NA		NA	NA	NA	NA
	cg16991589	chr13	25670047	-		NA	NA	NA	NA	NA		PABPC3	25670275-25672704	+	NM_030979
	cg18200810	chr13	47472200	+		NA	NA	NA	NA	NA		HTR2A HTR2A	47405676-47471211 47405676-47471211	- -	NM_001165947 NM_000621
	cg21690450	chr13	102276634	-		ITGBL1 ITGBL1 ITGBL1 ITGBL1	102142302-102368796 102104943-102368796 102104943-102368796 102104943-102373207	intron 6 of 10 , intron 7 of 11 , intron 6 of 10 , intron 6 of 11	+	NM_001271756 NM_004791 NM_001271755 NM_001271754		NA	NA	NA	NA
	cg25849642	chr13	112627458	-		LINC00403	112626623-112762329	intron 1 of 3	+	NR_120392		NA	NA	NA	NA
	cg07911664	chr13	112627528	-		LINC00403	112626623-112762329	intron 1 of 3	+	NR_120392		NA	NA	NA	NA
	cg20256375	chr13	112730681	-		LINC00403	112626623-112762329	intron 1 of 3	+	NR_120392		NA	NA	NA	NA
	cg01671212	chr14	23981341	+		THTPA	23980968-24028790	intron 1 of 4	+	NR_046051		THTPA	23982018-24028790	+	NR_046052
	cg00828721	chr14	37121260	+		NA	NA	NA	NA	NA		NA	NA	NA	NA
	cg26119877	chr14	37530475	+		SLC25A21 SLC25A21	37147125-37641865 37147125-37641865	intron 1 of 11 , intron 1 of 10	-	NM_001171170 NM_030631		NA	NA	NA	NA
	cg10528576	chr14	101192913	-		NA	NA	NA	NA	NA		DLK1 DLK1	101193201-101204561 101193201-101204561	+ +	NM_003836 NM_001317172
	cg13897914	chr15	41695294	+		NA	NA	NA	NA	NA		NDUFAF1 NDUFAF1	41679546-41694658 41679546-41694658	- -	NR_045620 NM_016013
	cg21670987	chr15	50350432	+		ATP8B4 ATP8B4 ATP8B4 ATP8B4	50150434-50411419 50150434-50405513 50150434-50411419 50150434-50411419	intron 3 of 28 , intron 3 of 29 , intron 3 of 28 , intron 3 of 27	-	NM_024837 NR_073598 NR_073596 NR_073597		NA	NA	NA	NA
	cg03454639	chr15	51370019	+		TNFAIP8L3 TNFAIP8L3 MIR4713HG	51348798-51386902 51348798-51397473 51329684-51586109	intron 1 of 2 , intron 2 of 3 , intron 2 of 3	- +	NM_001311175 NM_207381 NR_146310		NA	NA	NA	NA
	cg22952142	chr15	68549178	+		NA	NA	NA	NA	NA		NA	NA	NA	NA
	cg00639615	chr15	89786496	+		NA	NA	NA	NA	NA		FANCI FANCI	89787193-89860362 89787193-89860362	+ +	NM_018193 NM_001113378
	cg24317086	chr15	93423542	+		NA	NA	NA	NA	NA		NA	NA	NA	NA
	cg20853889	chr15	93580227	-		NA	NA	NA	NA	NA		NA	NA	NA	NA
	cg02467858	chr15	99790901	+		TTC23	99676527-99791431	intron 1 of 11	-	NM_001288616		LRRC28 LRRC28 LRRC28 LRRC28 LRRC28 LRRC28 LRRC28 LRRC28 LRRC28 LRRC28 LRRC28 LRRC28 LRRC28 LRRC28 LRRC28 TTC23 TTC23	99791566-99930937 99791566-99930937 99791566-99930937 99791566-99930937 99791566-99930937 99791566-99930937 99792013-99930937 99792013-99930937 99791566-99930937 99792013-99930937 99791566-99930937 99791566-99930937 99792013-99930937 99791566-99930937 99791566-99930937 99676527-99789824 99676527-99789824	+ + + + + + + + + + + + + + + - -	NM_001321678 NR_135753 NR_135754 NR_135756 NR_135757 NR_135758 NR_135755 NR_135759 NM_144598 NM_001321675 NM_001321677 NM_001321679 NM_001321680 NM_001321676 NM_001284400 NM_001288615 NR_109947
	cg04938149	chr16	221811	+		NA	NA	NA	NA	NA		HBA2	222845-223709	+	NM_000517
	cg03319082	chr16	1295309	-		NA	NA	NA	NA	NA		NA	NA	NA	NA
	cg03655684	chr16	1508785	+		CLCN7 CLCN7	1494933-1525085 1494933-1525085	intron 7 of 25 , intron 6 of 24	-	NM_001287 NM_001114331		NA	NA	NA	NA
	cg09300795	chr16	4042428	-		ADCY9	4012649-4166186	intron 4 of 10	-	NM_001116		NA	NA	NA	NA
	cg06578342	chr16	4349215	+		NA	NA	NA	NA	NA		NA	NA	NA	NA
	cg04862340	chr16	6534204	-		RBFOX1 RBFOX1 RBFOX1	6069703-7759783 6069131-7763340 6069131-7763340	intron 2 of 16 , intron 2 of 16 , intron 2 of 15	+	NM_001308117 NM_018723 NM_001142333		NA	NA	NA	NA
	cg06271387	chr16	7138889	-		RBFOX1 RBFOX1 RBFOX1 RBFOX1	6069703-7759783 6069131-7763340 6823809-7763340 6069131-7763340	intron 4 of 16 , intron 4 of 16 , intron 2 of 14 , intron 4 of 15	+	NM_001308117 NM_018723 NM_001142334 NM_001142333		NA	NA	NA	NA
	cg01750261	chr16	10671842	+		EMP2	10622278-10674573	intron 1 of 4	-	NM_001424		NA	NA	NA	NA
	cg09552652	chr16	23197569	+		SCNN1G	23194039-23228200	exon 2 of 13	+	NM_001039		NA	NA	NA	NA
	cg01304080	chr16	33936421	-		NA	NA	NA	NA	NA		NA	NA	NA	NA
	cg10088460	chr16	34375288	+		NA	NA	NA	NA	NA		NA	NA	NA	NA
	cg09898059	chr16	65315918	+		NA	NA	NA	NA	NA		NA	NA	NA	NA
	cg09436545	chr16	71496735	-		NA	NA	NA	NA	NA		ZNF23 ZNF23 ZNF23 ZNF23	71481502-71496126 71481502-71496155 71481502-71496155 71481502-71496155	- - - -	NM_145911 NM_001304492 NM_001304493 NM_001304494
	cg04215511	chr16	76310816	+		NA	NA	NA	NA	NA		CNTNAP4 CNTNAP4 CNTNAP4 CNTNAP4 CNTNAP4 CNTNAP4 CNTNAP4 CNTNAP4 CNTNAP4 CNTNAP4 CNTNAP4 CNTNAP4 CNTNAP4	76311114-76594647 76311114-76594647 76311114-76594647 76311114-76594647 76311114-76594647 76311114-76594647 76311114-76594647 76311114-76594647 76311114-76594647 76311114-76594647 76311114-76594647 76311114-76594647 76311114-76594647	+ + + + + + + + + + + + +	NM_001322179 NM_001322178 NM_001322188 NM_001322190 NM_001322181 NM_001322189 NR_136210 NM_033401 NM_001322180 NR_136213 NR_136216 NM_001322187 NM_001322191
	cg01093138	chr16	83374884	+		CDH13 CDH13 CDH13 CDH13	82660398-83830215 82660398-83830215 82660398-83830215 82660398-83830215	intron 4 of 13 , intron 4 of 13 , intron 5 of 14 , intron 6 of 15	+	NM_001220490 NM_001220489 NM_001257 NM_001220488		NA	NA	NA	NA
	cg00021600	chr16	84003607	+		NECAB2 NECAB2 NECAB2	84002236-84036379 84002236-84036379 84002236-84036379	intron 1 of 12 , intron 1 of 13 , intron 1 of 12	+	NM_001329748 NM_019065 NM_001329749		NA	NA	NA	NA
	cg05476521	chr16	86400581	-		NA	NA	NA	NA	NA		NA	NA	NA	NA
	cg03743205	chr16	88600835	+		ZFPM1	88520013-88601574	exon 10 of 10	+	NM_153813		NA	NA	NA	NA
	cg25513659	chr17	183931	+		RPH3AL RPH3AL RPH3AL RPH3AL	62179-202633 62179-202633 62179-202633 62179-202633	intron 1 of 9 , intron 1 of 9 , intron 1 of 10 , intron 1 of 8	-	NM_001190412 NM_001190411 NM_006987 NM_001190413		NA	NA	NA	NA
	cg16810621	chr17	3290164	+		NA	NA	NA	NA	NA		NA	NA	NA	NA
	cg03029975	chr17	19280571	-		B9D1	19238685-19281506	intron 1 of 6	-	NM_001243475		MAPK7 MAPK7 MAPK7 MAPK7	19281773-19286857 19281033-19286857 19281033-19286857 19281773-19286857	+ + + +	NM_002749 NM_139032 NM_139033 NM_139034
	cg05210606	chr17	22203008	-		NA	NA	NA	NA	NA		NA	NA	NA	NA
	cg03745383	chr17	31662900	+		ASIC2	31340105-32483825	intron 1 of 9	-	NM_001094		NA	NA	NA	NA
	cg22361859	chr17	37123638	+		FBXO47	37092684-37123655	5'-UTR	-	NM_001008777		NA	NA	NA	NA
	cg14399930	chr17	37123669	+		NA	NA	NA	NA	NA		FBXO47	37092684-37123655	-	NM_001008777
	cg05487134	chr17	40489569	+		STAT3 STAT3 STAT3	40465342-40540513 40465342-40540513 40465342-40540405	exon 8 of 24 , exon 8 of 24 , exon 8 of 24	-	NM_139276 NM_003150 NM_213662		NA	NA	NA	NA
	cg24881289	chr17	40822424	-		PLEKHH3 PLEKHH3 PLEKHH3	40819931-40828108 40819931-40829048 40819932-40829048	intron 10 of 13 , intron 10 of 13 , intron 10 of 13	-	NR_073574 NR_073573 NM_024927		NA	NA	NA	NA
	cg00545916	chr17	56565440	-		HSF5	56497527-56565762	exon 1 of 6	-	NM_001080439		NA	NA	NA	NA
	cg21049501	chr17	70120411	+		SOX9	70117160-70122560	exon 3 of 3	+	NM_000346		NA	NA	NA	NA
	cg20797905	chr17	78747227	-		RPTOR RPTOR	78518624-78940173 78518624-78940173	intron 6 of 30 , intron 6 of 34	+	NM_001163034 NM_020761		NA	NA	NA	NA
	cg17652174	chr17	81008971	-		B3GNTL1 B3GNTL1 B3GNTL1	80900024-81009686 80900024-81009686 80900024-81009686	intron 1 of 13 , intron 1 of 14 , intron 1 of 14	-	NM_001009905 NR_135465 NM_001320742		NA	NA	NA	NA
	cg22264898	chr18	3297176	-		NA	NA	NA	NA	NA		NA	NA	NA	NA
	cg21050234	chr18	10726518	+		PIEZO2	10670243-11148761	intron 33 of 51	-	NM_022068		NA	NA	NA	NA
	cg23544223	chr18	12777786	-		NA	NA	NA	NA	NA		NA	NA	NA	NA
	cg21026022	chr18	21719568	-		CABYR CABYR CABYR CABYR CABYR CABYR CABYR	21718919-21741564 21718919-21741564 21719447-21741564 21718919-21741564 21718919-21741564 21718919-21740033 21718919-21741564	intron 1 of 5 , intron 1 of 6 , intron 1 of 6 , intron 1 of 4 , intron 1 of 6 , intron 1 of 3 , intron 1 of 6	+	NM_153768 NM_153770 NM_138644 NM_138643 NM_012189 NM_001308231 NM_153769		NA	NA	NA	NA
	cg22151773	chr18	33078241	-		NA	NA	NA	NA	NA		INO80C INO80C INO80C	33048290-33077613 33048290-33077955 33048290-33077955	- - -	NM_001308064 NM_001098817 NM_194281
	cg12555907	chr18	74845422	-		NA	NA	NA	NA	NA		MBP MBP	74690788-74844774 74724738-74844774	- -	NM_001025101 NM_001025100
	cg23825213	chr18	77623475	-		NA	NA	NA	NA	NA		KCNG2	77623667-77659816	+	NM_012283
	cg23518439	chr19	639289	+		NA	NA	NA	NA	NA		FGF22 FGF22	639894-643703 639925-643604	+ +	NM_001300812 NM_020637
	cg24340935	chr19	3877286	+		MIR1268A	3742815-3987432	intron 2 of 2	+	NR_031672		NA	NA	NA	NA
	cg12272488	chr19	10151833	+		NA	NA	NA	NA	NA		C3P1	10152031-10184813	+	NR_027300
	cg10372770	chr19	12377156	+		NA	NA	NA	NA	NA		NA	NA	NA	NA
	cg06307939	chr19	12984645	+		MAST1	12949258-12985766	exon 26 of 26	+	NM_014975		NA	NA	NA	NA
	cg03233940	chr19	37894644	-		NA	NA	NA	NA	NA		NA	NA	NA	NA
	cg25757140	chr19	38039469	+		NA	NA	NA	NA	NA		ZNF571-AS1 ZNF571-AS1	38039850-38078248 38039850-38078248	+ +	NR_038247 NR_038248
	cg14218481	chr19	38281219	-		NA	NA	NA	NA	NA		NA	NA	NA	NA
	cg15135657	chr19	38346511	-		NA	NA	NA	NA	NA		LOC100631378	38314362-38345836	-	NR_040015
	cg02993606	chr19	38803369	+		YIF1B YIF1B YIF1B YIF1B YIF1B YIF1B	38794199-38806606 38794199-38806445 38794199-38806445 38794199-38806606 38794199-38806606 38794199-38806445	intron 1 of 9 , intron 1 of 8 , intron 1 of 8 , intron 1 of 8 , intron 1 of 8 , intron 1 of 8	-	NM_001145463 NM_001145462 NM_001145461 NM_001039673 NM_001039672 NM_001039671		NA	NA	NA	NA
	cg14741691	chr19	40855329	+		PLD3 PLD3	40854331-40884397 40854331-40884397	intron 1 of 13 , intron 1 of 13	+	NM_012268 NM_001031696		C19orf47 C19orf47 C19orf47	40826966-40854316 40826966-40854434 40826966-40854316	- - -	NR_046202 NM_001256440 NM_001256441
	cg23332335	chr19	40904974	+		PRX PRX	40899670-40919271 40899670-40919271	intron 5 of 6 , intron 5 of 7	-	NM_020956 NM_181882		NA	NA	NA	NA
	cg06503306	chr19	44864843	+		ZNF112 ZNF112	44830705-44871375 44830705-44871375	intron 1 of 4 , intron 1 of 5	-	NM_001348282 NM_001348281		NA	NA	NA	NA
	cg22676212	chr19	47910108	-		MEIS3 MEIS3 MEIS3 MEIS3	47906374-47922785 47906374-47922785 47906380-47922785 47906374-47925490	intron 11 of 13 , intron 11 of 13 , intron 11 of 13 , intron 11 of 13	-	NM_001009813 NM_020160 NM_001301059 NM_001346148		NA	NA	NA	NA
	cg04988514	chr19	48947560	+		GRIN2D	48898131-48948188	3'-UTR	+	NM_000836		GRWD1	48949029-48957164	+	NM_031485
	cg26362197	chr19	48948005	+		GRIN2D	48898131-48948188	3'-UTR	+	NM_000836		GRWD1	48949029-48957164	+	NM_031485
	cg25261547	chr19	49363369	-		PLEKHA4 PLEKHA4	49340353-49371884 49340353-49371884	intron 6 of 20 , intron 6 of 17	-	NM_020904 NM_001161354		NA	NA	NA	NA
	cg07809484	chr19	51231968	+		NA	NA	NA	NA	NA		NA	NA	NA	NA
	cg18568930	chr19	51815658	-		IGLON5	51815101-51834102	intron 1 of 7	+	NM_001101372		NA	NA	NA	NA
	cg03562414	chr19	52391078	+		ZNF577 ZNF577 ZNF577	52374550-52391229 52374550-52391189 52359055-52391189	intron 1 of 7 , intron 1 of 7 , intron 1 of 8	-	NM_032679 NM_001135590 NR_024181		ZNF649-AS1	52391277-52403717	+	NR_110733
	cg09547119	chr19	52391367	+		ZNF649-AS1	52391277-52403717	exon 1 of 3	+	NR_110733		ZNF577 ZNF577 ZNF577	52374550-52391229 52374550-52391189 52359055-52391189	- - -	NM_032679 NM_001135590 NR_024181
	cg27002247	chr19	58549241	+		ZSCAN1	58545433-58565999	exon 3 of 6	+	NM_182572		NA	NA	NA	NA
	cg14889658	chr19	58628735	-		ZSCAN18 ZSCAN18	58618971-58629793 58595208-58629793	intron 1 of 2 , intron 1 of 7	-	NR_027135 NM_001145542		NA	NA	NA	NA
	cg08095654	chr19	58728560	+		NA	NA	NA	NA	NA		NA	NA	NA	NA
	cg18521743	chr19	59025573	-		ZBTB45 ZBTB45 ZBTB45 ZBTB45 ZBTB45 ZBTB45	59024896-59030926 59024896-59053079 59024896-59030926 59024896-59031376 59024896-59050278 59024896-59031376	exon 3 of 3 , exon 3 of 3 , exon 3 of 3 , exon 3 of 3 , exon 3 of 3 , exon 3 of 3	-	NM_032792 NM_001316980 NM_001316978 NM_001316979 NM_001316982 NM_001316981		NA	NA	NA	NA
	cg14721981	chr20	21381070	-		NA	NA	NA	NA	NA		NA	NA	NA	NA
	cg08292485	chr20	29993663	+		DEFB121 DEFB121	29992647-30000641 29992647-29994069	intron 1 of 2 , intron 1 of 2	-	NM_001171832 NM_001011878		NA	NA	NA	NA
	cg20747455	chr20	43933383	+		MATN4 MATN4 MATN4	43922085-43937169 43922085-43936967 43922085-43936937	exon 4 of 11 , exon 3 of 9 , exon 3 of 8	-	NM_003833 NM_030590 NM_030592		NA	NA	NA	NA
	cg07869907	chr20	44839187	-		CDH22	44802371-44937137	exon 7 of 12	-	NM_021248		NA	NA	NA	NA
	cg20553766	chr20	54824583	+		MC3R	54823787-54824871	exon 1 of 1	+	NM_019888		NA	NA	NA	NA
	cg25983380	chr20	57465439	-		GNAS GNAS GNAS GNAS GNAS GNAS GNAS	57464179-57486251 57414772-57486251 57428035-57486251 57463467-57475554 57428035-57475554 57416656-57486251 57428035-57486251	intron 1 of 13 , intron 1 of 13 , intron 1 of 13 , intron 1 of 4 , intron 3 of 6 , intron 1 of 13 , intron 1 of 13	+	NM_001309840 NM_016592 NM_080425 NR_132273 NM_001309883 NM_001309861 NM_001077490		GNAS GNAS GNAS GNAS GNAS	57466357-57475554 57466357-57486251 57466357-57486251 57466357-57486251 57466357-57486251	+ + + + +	NM_001309842 NM_080426 NM_000516 NM_001077488 NM_001077489
	cg20187011	chr21	28214928	+		ADAMTS1	28208605-28217728	exon 2 of 9	-	NM_006988		NA	NA	NA	NA
	cg20548231	chr22	31318373	+		MORC2-AS1	31318294-31322640	exon 1 of 2	+	NR_026920		LOC107985544	31282042-31317766	-	NR_146603
	cg11260046	chr22	42095536	-		MEI1	42095517-42195459	5'-UTR	+	NM_152513		NA	NA	NA	NA
	cg26394940	chr22	46449461	-		PRR34	46446338-46450024	intron 1 of 1	-	NM_018280		PRR34-AS1	46449725-46454402	+	NR_027034
	cg11153400	chr22	46449498	-		PRR34	46446338-46450024	intron 1 of 1	-	NM_018280		PRR34-AS1	46449725-46454402	+	NR_027034
	cg11821795	chr22	47611604	-		NA	NA	NA	NA	NA		NA	NA	NA	NA
	cg25665606	chr22	50986051	+		NA	NA	NA	NA	NA		KLHDC7B	50986461-50989452	+	NM_138433

## Sheet: positional_enrichment_1kb
	CpG	chr	pos	strand	type	nCpGs	island.status	feature.group	enhancer	UCSC.name	UCSC.group	DMR	DHS	Positional Enrichment unadjusted p-value (αBonferroni = 0.05/333)
	cg02847897	chr4	88142275	-	II	2	S_Shore	Promoter_Associated	FALSE	KLHL8	TSS1500		NA	7.53855e-06
	cg21593676	chr4	88142277	-	II	2	S_Shore	Promoter_Associated	FALSE	KLHL8	TSS1500		NA	7.53855e-06
	cg01575930	chr5	140733385	-	II	1	N_Shore	NA	FALSE	PCDHGA2;PCDHGA4;PCDHGA1;PCDHGA4;PCDHGB1;PCDHGA3	Body;TSS1500;Body;TSS1500;Body;Body		NA	2.70062e-06
	cg27079776	chr5	140733421	-	II	0	N_Shore	NA	FALSE	PCDHGA2;PCDHGA4;PCDHGA1;PCDHGA4;PCDHGB1;PCDHGA3	Body;TSS1500;Body;TSS1500;Body;Body		NA	2.70062e-06
	cg18625538	chr6	87832609	+	II	0	Island	NA	FALSE				NA	9.75222e-06
	cg13164087	chr6	87832666	-	II	1	S_Shore	NA	FALSE				NA	9.75222e-06
	cg24626554	chr7	5111635	-	II	2	Island	Unclassified_Cell_type_specific	FALSE	LOC389458	TSS200		NA	1.62627e-05
	cg18848287	chr7	5111641	-	II	0	Island	Unclassified_Cell_type_specific	FALSE	LOC389458	TSS200		NA	1.62627e-05
	cg23638042	chr8	43101403	-	II	0	N_Shore	NA	FALSE				NA	9.25973e-07
	cg04520078	chr8	43101622	-	II	1	Island	NA	FALSE				NA	9.25973e-07
	cg03042692	chr13	23310188	-	II	1	OpenSea	NA	FALSE				NA	7.24045e-06
	cg05215994	chr13	23310203	-	II	1	OpenSea	NA	FALSE				NA	7.24045e-06
	cg25849642	chr13	112627458	-	II	1	Island	NA	TRUE				NA	2.17411e-06
	cg07911664	chr13	112627528	-	II	2	Island	NA	TRUE				NA	2.17411e-06
	cg22361859	chr17	37123638	+	I	1	OpenSea	Unclassified_Cell_type_specific	FALSE	FBXO47;FBXO47	1stExon;5'UTR		TRUE	1.00695e-05
	cg14399930	chr17	37123669	+	I	3	OpenSea	Unclassified_Cell_type_specific	FALSE	FBXO47	TSS200		TRUE	1.00695e-05
	cg04988514	chr19	48947560	+	I	1	Island	NA	FALSE	GRIN2D;GRWD1	3'UTR;TSS1500	RDMR	NA	1.76176e-05
	cg26362197	chr19	48948005	+	II	1	N_Shore	NA	FALSE	GRIN2D;GRWD1	3'UTR;TSS1500	RDMR	NA	1.76176e-05
	cg03562414	chr19	52391078	+	II	1	Island	NA	FALSE	ZNF577;ZNF577;ZNF577	Body;5'UTR;5'UTR		TRUE	9.6414e-05
	cg09547119	chr19	52391367	+	II	2	Island	NA	FALSE	ZNF577;ZNF577;ZNF577	TSS200;TSS200;TSS200		TRUE	0.000115601
	cg26394940	chr22	46449461	-	II	1	N_Shore	Promoter_Associated	FALSE	C22orf26;LOC150381	Body;TSS1500		NA	1.21499e-05
	cg11153400	chr22	46449498	-	I	4	N_Shore	Promoter_Associated	FALSE	C22orf26;LOC150381	Body;TSS1500		NA	1.70024e-05

## Sheet: positional_enrichment_1Mb
	CpG	chr	pos	strand	type	nCpGs	island.status	feature.group	enhancer	UCSC.name	UCSC.group	DMR	DHS	Positional Enrichment unadjusted p-value (αBonferroni = 0.05/333)
	cg23910413	chr5	140105405	-	II	2	OpenSea	NA	FALSE	VTRNA1-3	TSS1500		TRUE	2.19432e-09
	cg06683094	chr5	140177056	-	II	0	S_Shore	NA	FALSE	PCDHA2;PCDHA1;PCDHA1;PCDHA2;PCDHA2	Body;Body;Body;3'UTR;1stExon		NA	1.96114e-10
	cg19976449	chr5	140246626	-	II	1	N_Shelf	NA	FALSE	PCDHA6;PCDHA2;PCDHA1;PCDHA9;PCDHA7;PCDHA1;PCDHA11;PCDHA6;PCDHA5;PCDHA11;PCDHA10;PCDHA3;PCDHA4;PCDHA10;PCDHA8	Body;Body;Body;Body;Body;Body;TSS1500;Body;Body;TSS1500;Body;Body;Body;Body;Body		NA	7.71083e-17
	cg06048354	chr5	140501812	-	II	0	N_Shore	NA	FALSE	PCDHB4	1stExon	RDMR	NA	7.75171e-17
	cg25205438	chr5	140517411	-	II	0	S_Shore	NA	FALSE	PCDHB5;PCDHB5	3'UTR;1stExon		NA	8.72234e-17
	cg24120669	chr5	140529819	+	II	2	N_Shore	NA	FALSE	PCDHB6	TSS200	RDMR	NA	6.56188e-17
	cg08967338	chr5	140535215	-	II	1	N_Shore	NA	FALSE	PCDHB17	TSS1500		NA	7.57016e-17
	cg17735593	chr5	140552505	-	II	2	N_Shore	Unclassified	FALSE	PCDHB7	1stExon	RDMR	NA	5.8193e-17
	cg26569309	chr5	140563400	+	II	2	N_Shore	NA	FALSE	PCDHB16	1stExon		NA	6.25478e-17
	cg24127414	chr5	140579644	+	II	0	N_Shore	NA	FALSE	PCDHB11	1stExon	RDMR	NA	4.56424e-17
	cg09816420	chr5	140605851	+	II	0	S_Shore	NA	FALSE	PCDHB14;PCDHB14	3'UTR;1stExon		NA	9.6979e-16
	cg18781988	chr5	140723549	+	I	3	Island	NonGene_Associated	FALSE	PCDHGA2;PCDHGA3;PCDHGA1;PCDHGA3	Body;TSS200;Body;TSS200		TRUE	1.30994e-14
	cg01561869	chr5	140725147	+	II	1	Island	NA	FALSE	PCDHGA2;PCDHGA3;PCDHGA3;PCDHGA1	Body;1stExon;1stExon;Body		NA	1.30994e-14
	cg01575930	chr5	140733385	-	II	1	N_Shore	NA	FALSE	PCDHGA2;PCDHGA4;PCDHGA1;PCDHGA4;PCDHGB1;PCDHGA3	Body;TSS1500;Body;TSS1500;Body;Body		NA	1.43662e-14
	cg27079776	chr5	140733421	-	II	0	N_Shore	NA	FALSE	PCDHGA2;PCDHGA4;PCDHGA1;PCDHGA4;PCDHGB1;PCDHGA3	Body;TSS1500;Body;TSS1500;Body;Body		NA	1.43662e-14
	cg04773864	chr5	140744763	+	II	2	N_Shore	NA	FALSE	PCDHGA4;PCDHGA2;PCDHGA5;PCDHGB2;PCDHGA1;PCDHGB1;PCDHGA3;PCDHGA5	Body;Body;1stExon;Body;Body;Body;Body;1stExon		NA	1.25057e-14
	cg05494467	chr5	140892308	-	I	4	N_Shore	Promoter_Associated	FALSE	PCDHGB5;PCDHGC3;PCDHGA6;PCDHGB4;PCDHGA8;PCDHGA12;PCDHGB3;PCDHGA5;PCDHGA1;PCDHGA11;PCDHGA3;PCDHGA2;PCDHGB6;PCDHGA11;PCDHGC5;PCDHGA4;PCDHGB2;PCDHGA10;PCDHGC4;PCDHGB7;PCDHGA9;PCDHGC3;PCDHGB1;PCDHGA7	3'UTR;3'UTR;3'UTR;3'UTR;3'UTR;3'UTR;3'UTR;3'UTR;3'UTR;3'UTR;3'UTR;3'UTR;3'UTR;3'UTR;3'UTR;3'UTR;3'UTR;3'UTR;3'UTR;3'UTR;3'UTR;3'UTR;3'UTR;3'UTR	CDMR	TRUE	3.9211e-13
	cg03233940	chr19	37894644	-	II	0	Island	NA	FALSE				NA	0.00012657
	cg25757140	chr19	38039469	+	II	2	N_Shore	NA	FALSE				NA	0.000124073
	cg15135657	chr19	38346511	-	II	0	S_Shore	NA	FALSE				NA	1.20332e-05
